# Supplementary material for: Poly[bis(phenethyl­ammonium) [di­bromido­plumbate(II)]-di-μ-bromido]]
Source: Acta Crystallogr Sect E Struct Rep Online. 2009 Oct 7;65(Pt 11):m1323–4. doi: 10.1107/S160053680903712X (PMC2970995; doi:10.1107/S160053680903712X)
Supplement: Supplementary file 2 [file e-65-m1323-Isup2.hkl]

# 
# h,k,l, Fc-squared, Fo-squared, sigma(Fo-squared) and status flag 
# 
data_I
_shelx_title '  LF001' 
_shelx_refln_list_code          4 
_shelx_F_calc_maximum      723.97 
_exptl_crystal_F_000      1424.00 
_reflns_d_resolution_high  0.7708 
 
loop_ 
 _symmetry_equiv_pos_as_xyz 
 'x, y, z' 
 '-x, -y, -z' 
 
_cell_length_a    11.6150 
_cell_length_b    11.6275 
_cell_length_c    17.5751 
_cell_angle_alpha  99.547 
_cell_angle_beta  105.725 
_cell_angle_gamma  89.977 
 
_shelx_F_squared_multiplier     1.000 
 
loop_ 
 _refln_index_h 
 _refln_index_k 
 _refln_index_l 
 _refln_F_squared_calc 
 _refln_F_squared_meas 
 _refln_F_squared_sigma 
 _refln_observed_status 
   5   0   0        0.16        4.88     31.99 o 
   6   0   0     4042.78     4360.41    227.54 o 
   7   0   0        0.22       17.58     55.86 o 
   8   0   0     3688.01     3397.13    124.75 o 
   9   0   0        0.31      -87.33    109.12 o 
  10   0   0      315.97      327.70     56.55 o 
  11   0   0        0.53       -1.87     34.81 o 
  12   0   0    18943.16    21384.52    968.17 o 
  13   0   0        0.53      -59.98    120.85 o 
  14   0   0     4550.14     4535.61    709.77 o 
 -14   1   0     1138.00      390.95    513.55 o 
 -13   1   0      798.31      607.13    265.31 o 
 -12   1   0     2083.36     2613.84    370.59 o 
 -11   1   0      359.27      349.84     83.43 o 
 -10   1   0      973.45      763.53    295.92 o 
  -9   1   0     2336.65     2324.91    169.21 o 
  -3   1   0    21121.86    21085.79    647.93 o 
  -2   1   0      715.66      671.93     34.42 o 
   2   1   0     1633.63     1794.13    235.35 o 
   3   1   0    22528.70    19291.71   1461.45 o 
   4   1   0      932.07      880.21     36.88 o 
   5   1   0      748.59      683.69     59.52 o 
   6   1   0     1102.56     1087.64     78.24 o 
   7   1   0     3975.42     3659.18    167.95 o 
   8   1   0     1837.99     1788.09     87.07 o 
   9   1   0     1905.63     1834.55     87.50 o 
  10   1   0     1665.04     1774.91    134.63 o 
  11   1   0      438.37      550.65    104.36 o 
  12   1   0     2363.35     2471.64    115.09 o 
  13   1   0      613.69      -83.47    208.44 o 
  14   1   0     1074.54      656.56    555.47 o 
 -14   2   0     3337.44     3725.58    383.53 o 
 -13   2   0       22.07       -0.87     43.74 o 
 -12   2   0    10201.17     9682.76   1423.10 o 
 -11   2   0       20.19       32.24     79.90 o 
 -10   2   0      852.01     1088.74    190.38 o 
  -9   2   0       27.68       60.97     90.35 o 
  -8   2   0    23128.96    24632.47   1125.09 o 
  -7   2   0      366.09      433.22     95.00 o 
  -6   2   0    17715.90    18299.02    711.12 o 
  -5   2   0      794.92      765.61     81.56 o 
  -4   2   0   152908.83   167820.42  11102.95 o 
  -3   2   0     2194.82     2118.74     89.46 o 
  -2   2   0   164805.86   178499.53   8227.10 o 
  -1   2   0       97.29      170.02     30.12 o 
   0   2   0   118003.16   131723.59   5218.06 o 
   1   2   0      182.07      199.20     18.70 o 
   2   2   0    20006.71    19741.02    357.95 o 
   3   2   0     1732.50     1592.89     52.17 o 
   4   2   0    56844.21    60812.90   2944.17 o 
   5   2   0      612.38      735.72     59.22 o 
   6   2   0     2399.75     2636.53    329.60 o 
   7   2   0      243.36      327.85     38.98 o 
   8   2   0    31756.33    36098.40   2702.08 o 
   9   2   0       19.57       58.16     53.62 o 
  10   2   0    11420.61    12361.34   1320.74 o 
  11   2   0      146.27      171.10     76.80 o 
  12   2   0    18952.79    20743.39   1391.09 o 
  13   2   0      135.21      -10.19    167.37 o 
 -14   3   0     1180.22      813.17    582.61 o 
 -13   3   0      902.41      770.00    120.50 o 
 -12   3   0     1239.84     1234.57    174.10 o 
 -11   3   0     2693.47     2782.20    521.15 o 
 -10   3   0      872.01      827.92    178.57 o 
  -9   3   0      825.48      749.46    150.32 o 
  -8   3   0      862.82      804.13    140.51 o 
  -7   3   0     2503.82     2331.31    301.38 o 
  -6   3   0       65.27       38.68     60.22 o 
  -5   3   0    15413.70    15619.69    600.26 o 
  -4   3   0      328.08      321.91     42.37 o 
  -3   3   0      321.40      400.94     37.84 o 
  -2   3   0       11.58       56.09     23.19 o 
  -1   3   0    19488.08    20282.83    561.08 o 
   0   3   0      950.56      880.78     37.66 o 
   1   3   0     9653.58     8771.52    406.68 o 
   2   3   0      117.25      168.17     35.45 o 
   3   3   0     1776.99     1662.69     54.81 o 
   4   3   0     1040.36     1126.22    104.75 o 
   5   3   0    18277.38    15785.22    729.74 o 
   6   3   0      766.91      737.56     66.90 o 
   7   3   0      309.21      322.46     69.91 o 
   8   3   0     1881.65     1890.57     89.21 o 
   9   3   0     4285.39     4400.86    393.84 o 
  10   3   0     3126.10     2995.91    385.66 o 
  11   3   0     1880.39     1918.96    371.92 o 
  12   3   0     2064.50     2270.78    436.52 o 
  13   3   0      308.88        6.81    167.65 o 
  14   3   0      958.47      -16.98    324.65 o 
 -14   4   0     4876.24     5571.55    623.35 o 
 -13   4   0       42.15      -25.65    142.60 o 
 -12   4   0     2770.97     3159.23    647.03 o 
 -11   4   0       68.20      190.98    256.18 o 
 -10   4   0     1547.10     1141.40    362.94 o 
  -9   4   0       49.57      -93.17    180.66 o 
  -8   4   0     6407.72     6022.39    572.73 o 
  -7   4   0     1079.05     1172.70    149.95 o 
  -6   4   0    29518.72    29894.62   1273.58 o 
  -5   4   0     1817.05     1845.06     99.05 o 
  -4   4   0   112704.94   118561.34   4962.82 o 
  -3   4   0     6089.85     6170.07    191.66 o 
  -2   4   0   197493.45   211879.06  10992.31 o 
  -1   4   0    16873.50    18047.40    414.60 o 
   0   4   0   192264.30   212922.50  11164.44 o 
   1   4   0     4047.92     4094.23    111.61 o 
   2   4   0    54928.71    57080.27   1913.80 o 
   3   4   0     1802.27     1903.27     63.07 o 
   4   4   0     1421.11     1370.18     67.38 o 
   5   4   0      353.32      371.01     47.67 o 
   6   4   0      422.19      553.69    137.28 o 
   7   4   0       78.58      130.22     99.50 o 
   8   4   0     4912.87     4838.01    475.35 o 
   9   4   0       14.21     -194.54    194.54 o 
  10   4   0    12391.74    14024.43   1252.55 o 
  11   4   0      472.93      909.86    346.07 o 
  12   4   0    11757.72    13186.75   1276.03 o 
  13   4   0      302.93      -30.47    208.50 o 
 -13   5   0     2702.53     3064.07    735.50 o 
 -12   5   0      362.25      244.02    313.40 o 
 -11   5   0       14.25       84.76    238.19 o 
 -10   5   0      312.15      162.67    237.60 o 
  -9   5   0     2547.08     2366.99    450.22 o 
  -8   5   0      444.11      483.04    141.72 o 
  -7   5   0    14013.53    13747.46    679.31 o 
  -6   5   0     1329.86     1266.83    108.51 o 
  -5   5   0      686.84      762.77     80.18 o 
  -4   5   0     1593.26     1548.74     92.71 o 
  -3   5   0    26145.21    25395.97   1256.94 o 
  -2   5   0        8.84       40.76     35.06 o 
  -1   5   0    15658.11    15720.92    398.77 o 
   0   5   0     2119.90     2112.04    177.33 o 
   1   5   0       66.31       83.11     36.56 o 
   2   5   0     2490.15     2456.71    103.52 o 
   3   5   0    21719.99    20817.26    537.52 o 
   4   5   0     2363.70     2211.04    101.91 o 
   5   5   0      697.75      666.71     57.77 o 
   6   5   0     2120.97     1758.01     95.40 o 
   7   5   0      197.20      207.45     61.31 o 
   8   5   0     1894.38     1374.46    556.08 o 
   9   5   0     5811.15     5509.03    555.96 o 
  10   5   0     1559.40     1667.99    359.90 o 
  11   5   0       13.04      175.55    219.31 o 
  12   5   0     1107.62       24.82    200.16 o 
 -13   6   0       19.85       64.37    292.76 o 
 -12   6   0      569.82      210.02    321.61 o 
 -11   6   0      576.76      845.26    411.03 o 
 -10   6   0    13828.18    14534.66   1349.51 o 
  -9   6   0     1825.95     1867.15    259.58 o 
  -8   6   0    17833.80    17809.37    960.56 o 
  -7   6   0     2710.48     2850.32    260.02 o 
  -6   6   0   103085.53   109064.91   4893.13 o 
  -5   6   0     6909.34     6988.10    259.30 o 
  -4   6   0    73380.23    76124.11   3029.21 o 
  -3   6   0    14105.71    14598.97    425.94 o 
  -2   6   0    85589.24    94010.89   3860.24 o 
  -1   6   0     2475.71     2612.83    140.40 o 
   0   6   0     4119.75     4375.62    157.50 o 
   1   6   0     2958.70     3224.00    131.50 o 
   2   6   0     6096.83     5899.74    205.06 o 
   3   6   0     1554.70     1548.86     86.31 o 
   4   6   0      414.53      440.49     94.10 o 
   5   6   0      167.82      233.91     54.58 o 
   6   6   0    29006.30    29854.10   1783.25 o 
   7   6   0     1361.52     1082.60    149.11 o 
   8   6   0    17787.76    17102.67   1363.82 o 
   9   6   0     1328.04     1159.48    406.49 o 
  10   6   0    23665.35    26182.24   1917.44 o 
  12   6   0     4987.13     4755.47    678.10 o 
 -13   7   0       82.03       84.27    185.07 o 
 -12   7   0      495.94      580.39    250.11 o 
 -11   7   0     1247.28     1211.63    286.44 o 
 -10   7   0      931.16     1005.79    429.17 o 
  -9   7   0      871.00      624.51    198.28 o 
  -8   7   0      285.25      184.48    137.00 o 
  -7   7   0     1030.48     1009.07    168.10 o 
  -6   7   0      148.60      114.01     76.52 o 
  -5   7   0     5309.22     5303.44    301.64 o 
  -4   7   0     1244.62     1194.83    139.54 o 
  -3   7   0     7779.34     7802.97    293.20 o 
  -2   7   0     3050.04     2935.93    150.81 o 
  -1   7   0    10858.49    11263.06    368.01 o 
   0   7   0      478.25      661.19     93.67 o 
   1   7   0      632.53      720.70     84.81 o 
   2   7   0      521.83      586.40     83.08 o 
   3   7   0     2068.81     1945.90    224.34 o 
   4   7   0      180.93      160.03     77.39 o 
   5   7   0    14320.64    13304.08    539.89 o 
   6   7   0      138.50      218.69     69.72 o 
   7   7   0     1701.69     1570.88    236.95 o 
   8   7   0     1339.98      991.89    121.48 o 
   9   7   0     1021.51      886.08    135.33 o 
  10   7   0     1918.71     1660.53    645.86 o 
  11   7   0      180.15       -1.34    147.09 o 
 -12   8   0      623.82      625.67    273.08 o 
 -11   8   0      706.69      482.84    234.04 o 
 -10   8   0     8581.95     8843.04   1172.98 o 
  -9   8   0      614.54      756.17    227.15 o 
  -8   8   0     5020.95     4873.25    447.20 o 
  -7   8   0     2775.92     2908.61    281.37 o 
  -6   8   0    45455.43    46518.79   1839.85 o 
  -5   8   0     5400.11     5605.50    283.29 o 
  -4   8   0    25948.46    26857.67   1078.81 o 
  -3   8   0     5165.97     5459.02    303.33 o 
  -2   8   0    70577.62    76544.87   3285.64 o 
  -1   8   0     7654.76     7993.80    314.03 o 
   0   8   0     9630.50     9831.94    371.21 o 
   1   8   0     1298.31     1389.61    210.97 o 
   2   8   0    25384.78    27518.36    977.22 o 
   3   8   0      535.72      366.07    149.05 o 
   4   8   0     1153.71     1156.65    108.19 o 
   5   8   0     2028.95     1975.71    284.47 o 
   6   8   0    15687.65    15738.71    690.71 o 
   7   8   0     1421.09     1199.74    133.29 o 
   8   8   0     3425.11     2933.26    454.44 o 
   9   8   0     1026.73      968.22    148.64 o 
  10   8   0    11193.86     9415.92   1625.86 o 
  11   8   0     1101.60     1438.32    355.56 o 
 -11   9   0       68.18      -62.31    175.26 o 
 -10   9   0      146.67      -48.27    160.61 o 
  -9   9   0      506.19      572.67    399.34 o 
  -8   9   0      334.90      253.42    129.67 o 
  -7   9   0       71.09      -51.41     94.15 o 
  -6   9   0      224.31      164.13    102.34 o 
  -5   9   0     1477.94     1466.09    208.65 o 
  -4   9   0        0.22       47.61     76.10 o 
  -3   9   0      202.37      345.72    100.88 o 
  -2   9   0       27.10       39.33    121.70 o 
  -1   9   0        1.85      105.85     74.95 o 
   0   9   0     1496.81     1429.85    175.24 o 
   1   9   0     1188.86     1113.65    133.66 o 
   2   9   0     1907.01     1715.58    160.90 o 
   3   9   0      387.88      321.33    121.65 o 
   4   9   0      865.59      783.07    131.82 o 
   5   9   0      120.34       95.34     72.21 o 
   6   9   0     1516.93     1333.87    180.78 o 
   7   9   0     1889.03     1801.16    319.40 o 
   8   9   0      979.74      809.56    123.15 o 
   9   9   0      151.87      159.22    152.41 o 
  10   9   0      766.02      654.49    129.84 o 
  11   9   0      264.65      310.15    243.22 o 
 -11  10   0     1600.30     1501.22    397.13 o 
 -10  10   0    12531.79    13305.93   1149.71 o 
  -9  10   0     5343.61     5100.48    604.82 o 
  -8  10   0    15645.22    15522.16    819.71 o 
  -7  10   0     7062.32     7441.28    472.28 o 
  -6  10   0    35596.27    37401.93   1668.66 o 
  -5  10   0     5447.11     5525.82    362.04 o 
  -4  10   0    10269.69    10232.33    504.32 o 
  -3  10   0     2329.38     2278.15    212.45 o 
  -2  10   0     9247.58     9639.70    458.61 o 
  -1  10   0      163.93      130.67    113.34 o 
   0  10   0      125.31      207.95    119.64 o 
   1  10   0       39.33       88.77    103.31 o 
   2  10   0     1944.60     1912.41    236.29 o 
   3  10   0      972.45      858.46    115.72 o 
   4  10   0     4224.12     4208.87    242.89 o 
   5  10   0     1835.71     2004.50    159.81 o 
   6  10   0    19909.52    20548.73    848.54 o 
   7  10   0     3026.34     3209.82    310.60 o 
   8  10   0     9244.08     8654.24    806.49 o 
   9  10   0     2549.10     2398.64    420.80 o 
  10  10   0     6923.72     6837.35    873.41 o 
 -10  11   0      534.67      467.15    288.12 o 
  -9  11   0     1508.99     1400.78    377.54 o 
  -8  11   0       24.92      -56.25    217.53 o 
  -7  11   0     1400.44     1377.95    290.01 o 
  -6  11   0      533.15      504.18    199.33 o 
  -5  11   0     1367.90     1447.26    223.36 o 
  -4  11   0     2105.55     2195.99    249.64 o 
  -3  11   0     9930.53    10029.12    646.81 o 
  -2  11   0     2119.24     1983.07    220.11 o 
  -1  11   0       20.04       68.06     95.18 o 
   0  11   0      353.54      287.62    118.52 o 
   1  11   0      460.11      433.59    133.91 o 
   2  11   0      104.97      101.67    102.99 o 
   3  11   0    11888.95    12760.04    633.54 o 
   4  11   0       72.79      182.20     95.05 o 
   5  11   0     2110.80     2018.46    196.77 o 
   6  11   0      205.89      130.49    107.16 o 
   7  11   0     1984.46     1960.65    338.16 o 
   8  11   0      613.33      616.72    138.64 o 
   9  11   0      179.40      247.57    129.80 o 
  -9  12   0     1722.97     1483.85    303.69 o 
  -8  12   0     4318.14     4261.74    447.54 o 
  -7  12   0     1653.35     1650.62    337.84 o 
  -6  12   0     5938.54     5875.26    474.87 o 
  -5  12   0     2855.66     2768.96    421.46 o 
  -4  12   0     7663.98     7532.07    514.43 o 
  -3  12   0     3658.93     3979.63    346.72 o 
  -2  12   0     7238.97     7313.76    490.93 o 
  -1  12   0     3418.18     3778.90    335.38 o 
   0  12   0     5919.95     6395.64    521.64 o 
   1  12   0     3145.68     3405.99    525.40 o 
   2  12   0     7613.65     8656.55    638.78 o 
   3  12   0     2275.79     2654.95    246.85 o 
   4  12   0     5998.31     6305.32    385.43 o 
   5  12   0     1556.60     1485.21    193.86 o 
   6  12   0     4120.88     3945.88    306.70 o 
   7  12   0     1133.53      752.08    424.93 o 
  -7  13   0      601.55      609.78    278.17 o 
  -6  13   0       36.12      -10.92    125.86 o 
  -5  13   0      245.92      413.43    189.84 o 
  -4  13   0        3.21      -82.34    133.92 o 
  -3  13   0       56.52      124.77    152.60 o 
  -2  13   0       20.23      -90.78    130.68 o 
  -1  13   0     2383.12     2561.70    376.87 o 
   0  13   0       11.45       41.27    119.10 o 
   1  13   0       99.50      108.24    267.98 o 
   2  13   0      315.70      319.16    126.42 o 
   3  13   0     1207.26     1006.81    441.93 o 
   4  13   0      689.99      422.18    239.86 o 
   5  13   0        6.94       76.04    108.40 o 
   6  13   0      687.80      340.15    205.06 o 
  -5  14   0     1973.42     2443.50    382.26 o 
  -4  14   0     3396.49     3193.88    585.06 o 
  -3  14   0      661.73      792.84    238.49 o 
  -2  14   0      521.47      543.94    260.15 o 
  -1  14   0      390.88      357.71    227.98 o 
   0  14   0     1858.40     1655.54    291.38 o 
   1  14   0      628.90      565.94    259.05 o 
   2  14   0     1059.10      907.20    188.08 o 
   3  14   0     1251.39      883.33    332.41 o 
   4  14   0     4263.42     4376.95    482.37 o 
  -4 -14   1     3152.71     3808.18    425.54 o 
  -3 -14   1      617.91      330.70    238.59 o 
  -2 -14   1      345.02      450.14    149.32 o 
  -1 -14   1      299.64      300.43    138.08 o 
   0 -14   1     1121.58     1048.72    299.58 o 
   1 -14   1      631.04      626.52    208.16 o 
   2 -14   1     1024.03      867.48    289.42 o 
   3 -14   1     1628.18     1624.12    297.52 o 
   4 -14   1     5944.35     6017.67    670.78 o 
   5 -14   1     3126.29     2782.90    488.01 o 
  -6 -13   1      218.51      178.21    119.27 o 
  -5 -13   1       60.78       -1.97     81.64 o 
  -4 -13   1      318.33      310.54    145.76 o 
  -3 -13   1      749.47      893.45    186.61 o 
  -2 -13   1      824.70      658.88    164.54 o 
  -1 -13   1      790.47      877.52    242.22 o 
   0 -13   1      380.78      386.42    192.43 o 
   1 -13   1      107.07      124.11    129.90 o 
   2 -13   1       84.68        7.20    107.42 o 
   3 -13   1      336.75      271.70    277.33 o 
   4 -13   1       19.01      -42.21    150.95 o 
   5 -13   1      786.17      864.77    234.28 o 
   6 -13   1      128.99      158.65    198.01 o 
   7 -13   1        4.14       30.59    140.88 o 
  -8 -12   1     1891.07     1638.01    333.04 o 
  -7 -12   1      585.40      469.02    253.87 o 
  -6 -12   1     2377.21     2696.00    256.96 o 
  -5 -12   1      873.03      900.90    148.78 o 
  -4 -12   1     2802.23     2684.83    221.67 o 
  -3 -12   1     1890.35     2149.30    226.61 o 
  -2 -12   1     6883.40     7253.87    372.30 o 
  -1 -12   1     4448.04     4474.77    348.56 o 
   0 -12   1    10473.19    10884.51    614.31 o 
   1 -12   1     4776.12     4976.92    380.15 o 
   2 -12   1    11133.93    12270.90    798.07 o 
   3 -12   1     3627.42     4037.43    425.76 o 
   4 -12   1    10601.41    10994.46    683.62 o 
   5 -12   1     3422.28     3823.82    371.36 o 
   6 -12   1     7377.25     7523.25    549.84 o 
   7 -12   1     1913.07     1842.44    298.16 o 
   8 -12   1     3541.22     3554.45    409.79 o 
   9 -12   1     1108.29     1223.29    693.60 o 
  -9 -11   1       29.99      129.54    137.50 o 
  -8 -11   1      185.92      224.90    139.65 o 
  -7 -11   1     4067.90     3567.48    448.19 o 
  -6 -11   1        4.45      -80.79     82.29 o 
  -5 -11   1     1762.00     1630.17    180.57 o 
  -4 -11   1       20.81       17.68     70.21 o 
  -3 -11   1     5561.20     5651.29    289.61 o 
  -2 -11   1       23.70       84.50     96.00 o 
  -1 -11   1      976.48      917.47    194.72 o 
   0 -11   1      872.28      803.42    184.82 o 
   1 -11   1      569.14      543.68    135.52 o 
   2 -11   1     2514.57     2476.49    365.69 o 
   3 -11   1     8582.99     8738.89    488.52 o 
   4 -11   1      915.80      850.36    173.94 o 
   5 -11   1       24.55       18.79    124.61 o 
   6 -11   1       16.90       98.43    119.58 o 
   7 -11   1      141.53       23.71    138.55 o 
   8 -11   1      398.75      235.33    158.37 o 
   9 -11   1     2318.81     2382.42    471.41 o 
  10 -11   1      762.68      411.52    489.62 o 
 -10 -10   1     7663.90     8130.17    807.97 o 
  -9 -10   1     1786.88     1512.00    191.04 o 
  -8 -10   1     6992.52     6360.13    661.35 o 
  -7 -10   1     2508.59     2715.14    318.16 o 
  -6 -10   1    11451.09    11203.68    490.96 o 
  -5 -10   1      993.31     1142.53    193.17 o 
  -4 -10   1     1796.43     1893.74    166.38 o 
  -3 -10   1     1091.42     1104.68    119.57 o 
  -2 -10   1     3918.69     3877.54    255.03 o 
  -1 -10   1     1592.82     1501.51    197.82 o 
   0 -10   1     1150.92     1178.72    169.91 o 
   1 -10   1     2084.92     2126.27    191.51 o 
   2 -10   1    26923.52    28822.42   1155.83 o 
   3 -10   1     6010.77     6413.14    357.89 o 
   4 -10   1    20852.66    21111.25   1025.86 o 
   5 -10   1     7786.62     7557.20    437.87 o 
   6 -10   1    32919.81    34016.82   1514.65 o 
   7 -10   1     4858.10     4893.83    379.37 o 
   8 -10   1     7801.44     7765.94    519.41 o 
   9 -10   1     2777.32     2800.34    457.16 o 
  10 -10   1     7110.74     6572.31    758.93 o 
  11 -10   1      669.12      817.34    584.54 o 
 -11  -9   1     1219.25      734.33    262.56 o 
 -10  -9   1      419.89      382.86    132.50 o 
  -9  -9   1      897.40      659.65    191.77 o 
  -8  -9   1      218.27      241.65    160.84 o 
  -7  -9   1     2336.13     2104.36    160.20 o 
  -6  -9   1     1164.70     1159.72    143.29 o 
  -5  -9   1      223.77      216.89     77.92 o 
  -4  -9   1     1563.21     1563.53    121.44 o 
  -3  -9   1     1576.29     1650.82    136.44 o 
  -2  -9   1     2258.49     2358.21    285.43 o 
  -1  -9   1     7779.56     7707.46    339.00 o 
   0  -9   1     2375.71     2327.07    168.22 o 
   1  -9   1      117.87      140.61     77.44 o 
   2  -9   1       46.77      -61.61     87.10 o 
   3  -9   1      462.94      575.73    138.42 o 
   4  -9   1     1635.11     1744.23    172.30 o 
   5  -9   1     7563.36     7575.49    465.10 o 
   6  -9   1     1247.88     1124.27    206.58 o 
   7  -9   1     1206.47     1063.57    214.61 o 
   8  -9   1      669.04      929.40    428.60 o 
   9  -9   1       92.09      209.37    186.88 o 
  10  -9   1      209.21      193.43    205.19 o 
  11  -9   1      987.65      675.83    295.70 o 
 -12  -8   1     2755.17     2904.50    457.91 o 
 -11  -8   1      903.98      721.98    168.09 o 
 -10  -8   1    10591.45    10044.52    769.25 o 
  -9  -8   1      429.70      363.24    163.33 o 
  -8  -8   1      332.13      111.33    106.63 o 
  -7  -8   1      103.35      122.18     65.75 o 
  -6  -8   1     4170.92     4131.18    194.78 o 
  -5  -8   1      177.44      111.26     68.07 o 
  -4  -8   1      196.63      145.14     56.29 o 
  -3  -8   1     4291.13     4503.85    175.93 o 
  -2  -8   1    50145.04    54477.47   2076.41 o 
  -1  -8   1     6801.02     7132.81    282.58 o 
   0  -8   1    47744.86    50847.12   1973.49 o 
   1  -8   1    15396.39    15678.63    534.11 o 
   2  -8   1   118825.48   129849.44   6175.84 o 
   3  -8   1     9337.75     9702.32    379.01 o 
   4  -8   1    29308.34    30139.41   1201.12 o 
   5  -8   1     3893.48     3865.18    235.32 o 
   6  -8   1    24525.52    25513.40   1134.15 o 
   7  -8   1     2992.39     2951.17    234.97 o 
   8  -8   1      163.80      153.64    263.74 o 
   9  -8   1      251.84      467.23    207.93 o 
  10  -8   1     4304.76     4445.11    513.05 o 
  11  -8   1      123.01       39.48    166.08 o 
  12  -8   1      802.37      741.05    301.97 o 
 -11  -7   1        3.22       -4.77    220.67 o 
 -10  -7   1     1142.77      879.29    322.45 o 
  -9  -7   1     2256.17     2196.04    189.99 o 
  -8  -7   1      877.52      764.62    107.61 o 
  -7  -7   1      824.52      742.32     91.46 o 
  -6  -7   1      200.45      209.92     63.29 o 
  -5  -7   1     4706.18     4165.81    164.12 o 
  -4  -7   1       69.53      109.19     61.94 o 
  -3  -7   1       90.56       71.21     42.59 o 
  -2  -7   1     1125.04     1129.92     97.60 o 
  -1  -7   1       16.17      113.27     63.20 o 
   0  -7   1      174.80      218.13     59.03 o 
   1  -7   1     4454.57     4356.10    211.28 o 
   2  -7   1       69.54       78.48     54.08 o 
   3  -7   1      281.43      310.67     88.13 o 
   4  -7   1      125.72       83.26     63.03 o 
   5  -7   1      979.53      968.64    114.91 o 
   6  -7   1      584.45      555.12    108.22 o 
   7  -7   1      654.74      504.79    164.58 o 
   8  -7   1      572.45      459.72    296.68 o 
   9  -7   1        3.50     -126.40    142.83 o 
  10  -7   1      861.29      829.26    244.69 o 
  11  -7   1      131.69      282.42    202.15 o 
  12  -7   1      852.14      711.77    279.76 o 
 -13  -6   1      337.11       14.32    295.65 o 
 -12  -6   1     5091.91     4575.82    583.85 o 
 -11  -6   1      761.68      497.75    225.89 o 
 -10  -6   1    14864.79    15993.90   1620.57 o 
  -9  -6   1      691.70      583.82    117.56 o 
  -8  -6   1     5349.08     5136.00    450.85 o 
  -7  -6   1     2491.19     2276.35    208.43 o 
  -6  -6   1    21295.46    21681.46    775.31 o 
  -5  -6   1      907.87      957.97     99.53 o 
  -4  -6   1     5765.48     5619.68    164.31 o 
  -3  -6   1      106.50       47.90     34.62 o 
  -2  -6   1    40352.25    41766.34   1415.97 o 
  -1  -6   1     4403.20     4603.41    153.99 o 
   0  -6   1    30462.29    31689.05    996.75 o 
   1  -6   1     2449.69     2549.76    112.37 o 
   2  -6   1   116895.02   127639.88   5781.71 o 
   3  -6   1     4468.75     4517.55    173.68 o 
   4  -6   1    33608.69    35249.50   1228.97 o 
   5  -6   1     7421.80     7632.70    283.14 o 
   6  -6   1    38144.27    38913.77   1376.33 o 
   7  -6   1     1349.42     1191.22    191.18 o 
   8  -6   1     3287.32     3559.01    547.96 o 
   9  -6   1      107.56      104.54    132.93 o 
  10  -6   1    11058.31    11200.14    803.54 o 
  11  -6   1      450.27      367.38    204.01 o 
  12  -6   1     2448.19     2426.43    406.49 o 
  13  -6   1      183.29      132.82    199.70 o 
 -12  -5   1      891.32      957.75    313.02 o 
 -11  -5   1      352.29      268.04    202.61 o 
 -10  -5   1      763.49      936.54    245.78 o 
  -9  -5   1     5304.96     4482.55    346.54 o 
  -8  -5   1      818.99      589.42    164.18 o 
  -7  -5   1     3155.65     2936.97    284.50 o 
  -6  -5   1     1862.42     1672.95    129.92 o 
  -5  -5   1      386.87      315.00     81.25 o 
  -4  -5   1     2744.49     2401.60    102.94 o 
  -3  -5   1    39435.61    37682.52    932.77 o 
  -2  -5   1     1298.64     1261.51     84.32 o 
  -1  -5   1      638.51      566.98     50.85 o 
   0  -5   1      139.85      152.03     37.59 o 
   1  -5   1     4318.86     4383.06    134.59 o 
   2  -5   1      616.09      641.92     57.91 o 
   3  -5   1    40099.71    39022.94   1250.89 o 
   4  -5   1     2934.81     2715.93    148.90 o 
   5  -5   1     1341.80     1484.23    172.28 o 
   6  -5   1     2035.68     1761.19    184.32 o 
   7  -5   1     8559.90     8406.49    711.59 o 
   8  -5   1      688.12      674.64    155.97 o 
   9  -5   1     5158.02     4699.97    402.62 o 
  10  -5   1      585.92      369.52    175.42 o 
  11  -5   1      383.65      483.45    201.43 o 
  12  -5   1      868.72      787.57    256.98 o 
  13  -5   1     2990.54     3500.83    486.89 o 
 -13  -4   1      124.46      -27.35    196.89 o 
 -12  -4   1     7840.72     8600.10    935.12 o 
 -11  -4   1      267.73      226.27    213.97 o 
 -10  -4   1     2818.69     2942.32    423.44 o 
  -9  -4   1      104.33       13.82     40.17 o 
  -8  -4   1      133.83      158.50     56.10 o 
  -7  -4   1       22.98       17.43     34.82 o 
  -6  -4   1     1361.61     1396.79    115.78 o 
  -5  -4   1      117.06       96.88     37.04 o 
  -4  -4   1    48641.47    48556.51   1276.32 o 
  -3  -4   1     4739.46     4656.60    126.06 o 
  -2  -4   1   217639.61   230622.78  10176.63 o 
  -1  -4   1     7316.14     7584.76    173.57 o 
   0  -4   1   381028.59   417742.34  29594.37 o 
   1  -4   1     7526.17     7720.92    175.53 o 
   2  -4   1   222730.16   233461.66  12786.12 o 
   3  -4   1     4798.50     4879.90    165.90 o 
   4  -4   1    50374.86    54621.89   1768.33 o 
   5  -4   1      184.53      178.72     72.63 o 
   6  -4   1     1485.93     1614.84    259.35 o 
   7  -4   1       41.57       95.57     87.59 o 
   8  -4   1      152.65      137.91    106.87 o 
   9  -4   1      115.57       65.51    107.05 o 
  10  -4   1     3461.22     3458.85    356.70 o 
  11  -4   1      304.65      335.93    177.17 o 
  12  -4   1     8910.49     9570.85    768.27 o 
  13  -4   1      144.82       97.88     98.71 o 
 -14  -3   1     1200.98       -3.84    315.83 o 
 -13  -3   1      731.22       17.05    180.92 o 
 -12  -3   1     1485.46     1504.56     98.92 o 
 -11  -3   1     2157.95     2233.80    173.37 o 
 -10  -3   1     1450.23     1386.75    225.38 o 
  -9  -3   1     1857.53     1795.20    147.25 o 
  -8  -3   1      894.39     1105.44    115.85 o 
  -7  -3   1     1312.92     1266.99    109.70 o 
  -6  -3   1      178.41      136.75     42.63 o 
  -5  -3   1    13770.44    12199.70    537.72 o 
  -4  -3   1      755.80      732.22     38.85 o 
  -3  -3   1     1281.22     1270.42     44.99 o 
  -2  -3   1        2.72        9.38     15.10 o 
  -1  -3   1    13214.65    13516.06    269.64 o 
   0  -3   1      150.28      171.34     22.27 o 
   1  -3   1    10053.99    10001.18    196.45 o 
   2  -3   1       49.18       74.26     24.72 o 
   3  -3   1     2489.40     2530.98     81.35 o 
   4  -3   1     1117.43     1112.43     93.24 o 
   5  -3   1    14669.58    13489.37    520.84 o 
   6  -3   1      363.23      358.35     88.57 o 
   7  -3   1      729.13      648.63    119.69 o 
   8  -3   1     1393.82     1627.64    187.96 o 
   9  -3   1     3751.83     3546.21    305.74 o 
  10  -3   1     2449.95     2272.02    279.16 o 
  11  -3   1     2193.51     2300.58    310.80 o 
  12  -3   1     2124.36     1982.78    166.86 o 
  13  -3   1      617.19      383.02    215.71 o 
  14  -3   1     1206.53      792.82    630.21 o 
 -13  -2   1       18.63      -23.48    169.38 o 
 -12  -2   1     9384.15    10814.37   1019.58 o 
 -11  -2   1       33.02       91.56     77.92 o 
 -10  -2   1      826.10      977.69     75.99 o 
  -9  -2   1       16.23       11.70     69.06 o 
  -8  -2   1    21668.50    22678.88   2381.95 o 
  -7  -2   1      355.18      391.70     47.66 o 
  -6  -2   1    17031.40    17392.20    477.53 o 
  -5  -2   1      716.29      755.23     79.72 o 
  -4  -2   1   150058.41   149636.28   8797.99 o 
  -3  -2   1     2039.27     2027.25    110.31 o 
  -2  -2   1   162988.98   172035.09   5584.19 o 
  -1  -2   1      127.98      144.80     11.90 o 
   0  -2   1   117818.74   129537.38   5046.39 o 
   1  -2   1      186.71      200.72     21.70 o 
   2  -2   1    20466.58    20876.16    443.34 o 
   3  -2   1     1731.81     1522.87    127.77 o 
   4  -2   1    58731.10    63462.36   2896.47 o 
   5  -2   1      655.33      740.02    146.19 o 
   6  -2   1     2494.74     2644.99    168.48 o 
   7  -2   1      214.34      410.77     98.30 o 
   8  -2   1    34143.11    35761.14   1708.99 o 
   9  -2   1       21.59      100.39    177.97 o 
  10  -2   1    12194.31    12343.30    733.10 o 
  11  -2   1      127.90       78.28     55.84 o 
  12  -2   1    20666.79    21462.09    677.93 o 
  13  -2   1      169.82       69.12    164.69 o 
  14  -2   1     4289.23     4174.67    441.67 o 
 -14  -1   1      906.40      677.34    374.40 o 
 -13  -1   1      775.86      623.17    357.88 o 
 -12  -1   1     1367.03     1416.67     99.95 o 
 -11  -1   1      139.65      136.28     99.51 o 
 -10  -1   1      534.49      349.36     93.90 o 
  -9  -1   1     2312.02     2238.64    116.22 o 
  -8  -1   1      636.42      702.13    102.85 o 
  -7  -1   1     6178.93     5556.45    424.54 o 
  -6  -1   1      668.98      702.37     76.38 o 
  -5  -1   1     3118.48     2878.26    128.10 o 
  -4  -1   1      464.50      480.74     67.11 o 
  -3  -1   1    17228.41    14997.32    568.21 o 
  -2  -1   1       88.25      182.04     34.89 o 
   9  -1   1     1600.71     1524.52    108.05 o 
  10  -1   1     2387.88     1999.00    170.67 o 
  11  -1   1      392.52      436.41     86.13 o 
  12  -1   1     2599.41     2779.81    175.41 o 
  13  -1   1      494.57      184.14    157.04 o 
  14  -1   1     1078.33      868.46    607.35 o 
 -14   0   1     2245.30     2088.94   1062.06 o 
 -13   0   1        0.00      -37.29     43.29 o 
 -12   0   1     8523.79     9629.33    329.67 o 
 -11   0   1        0.28       58.09     51.19 o 
 -10   0   1      222.28      275.40     75.33 o 
  -9   0   1        0.20      -20.03     58.70 o 
  -8   0   1    15634.59    14826.90    501.42 o 
  -7   0   1        0.06       24.20     45.67 o 
  -6   0   1    20276.88    18226.99    693.45 o 
   5   0   1        1.04       39.71     42.52 o 
   7   0   1        0.06        3.23     21.90 o 
   8   0   1    18089.35    18720.72    530.54 o 
   9   0   1        0.28      -32.54     32.54 o 
  10   0   1     6024.18     6439.07    456.07 o 
  11   0   1        0.09        2.70     36.56 o 
  12   0   1    28011.93    32366.67   1483.02 o 
  13   0   1        1.10      -24.64    123.93 o 
  14   0   1     4348.97     4563.93    633.24 o 
 -14   1   1      683.42      706.49    399.50 o 
 -13   1   1      878.06      918.91    233.44 o 
 -12   1   1      948.16      851.46     96.46 o 
 -11   1   1       24.05       15.19     40.93 o 
 -10   1   1      263.43      190.28     63.61 o 
  -9   1   1     2364.65     2265.67    136.14 o 
  -8   1   1      399.17      332.96     94.35 o 
  -7   1   1     6035.73     5512.26    260.90 o 
  -6   1   1      559.43      598.81     80.42 o 
  -5   1   1     4962.39     4469.73    173.77 o 
  -4   1   1      317.78      406.23     45.74 o 
  -3   1   1    14647.59    14766.12    405.49 o 
  -2   1   1      176.22      175.42     16.80 o 
   1   1   1      636.28      630.49     72.02 o 
   2   1   1     2843.87     2778.37    126.99 o 
   3   1   1    22649.56    20847.89   1304.70 o 
   4   1   1     2072.71     2014.02    136.99 o 
   5   1   1      142.56      156.92     89.93 o 
   6   1   1     2471.43     2290.39    265.58 o 
   7   1   1     1307.52     1369.17    148.54 o 
   8   1   1     4095.77     4203.70    242.11 o 
   9   1   1      967.08     1054.99     77.14 o 
  10   1   1     2746.50     2973.63    264.46 o 
  11   1   1      248.18      289.80     60.40 o 
  12   1   1     2378.51     2347.41    453.37 o 
  13   1   1      531.66      -60.81    211.23 o 
  14   1   1      892.30      -65.04    230.30 o 
 -14   2   1      480.33      248.35    322.82 o 
 -13   2   1        2.66       10.22     50.20 o 
 -12   2   1     6465.22     6748.65    308.83 o 
 -11   2   1       79.19       54.56     65.81 o 
 -10   2   1     4188.32     4124.23    497.05 o 
  -9   2   1      322.66      253.21    178.67 o 
  -8   2   1    66947.14    75008.54   4591.79 o 
  -7   2   1      891.09      994.83    186.57 o 
  -6   2   1   103753.99   110343.16   6398.57 o 
  -5   2   1       33.04       21.29     39.01 o 
  -4   2   1   243013.13   262940.91  21215.98 o 
  -3   2   1     2169.99     2244.62    164.13 o 
  -2   2   1   115330.30   122378.33   4744.41 o 
  -1   2   1    16571.37    17322.91    327.26 o 
   0   2   1    80422.04    82764.27   2681.75 o 
   1   2   1     3936.91     4117.27     85.59 o 
   2   2   1    25011.28    26742.97    741.34 o 
   3   2   1      324.60      378.58     49.79 o 
   4   2   1    19820.85    20418.10   1408.58 o 
   5   2   1      718.89      832.19     34.43 o 
   6   2   1    12691.07    13448.86   1102.00 o 
   7   2   1      363.11      342.99     31.04 o 
   8   2   1    65364.47    74662.06   7185.72 o 
   9   2   1      940.81      911.30    103.01 o 
  10   2   1    25005.09    27983.08   2412.66 o 
  11   2   1      121.55      130.62     80.86 o 
  12   2   1    18893.29    18614.46   1490.67 o 
  13   2   1       17.89      -90.61    202.17 o 
  14   2   1     1396.10       -3.46    308.04 o 
 -14   3   1      574.45      315.05    448.12 o 
 -13   3   1      441.24      411.45    110.25 o 
 -12   3   1      571.23      678.23    206.35 o 
 -11   3   1     4361.61     4226.14    373.49 o 
 -10   3   1      220.01      250.32    125.39 o 
  -9   3   1       42.44       33.67     83.67 o 
  -8   3   1      753.00      682.10    125.26 o 
  -7   3   1     3858.15     3616.31    221.91 o 
  -6   3   1        2.77       58.18     99.31 o 
  -5   3   1    26907.42    26696.18    734.68 o 
  -4   3   1      159.34      229.55     46.14 o 
  -3   3   1     1272.30     1276.16     66.10 o 
  -2   3   1      451.15      513.46     35.34 o 
  -1   3   1    32397.11    34732.35    908.16 o 
   0   3   1     2426.26     2220.64     62.42 o 
   1   3   1    17760.71    15728.07    354.28 o 
   2   3   1      371.93      501.76     45.62 o 
   3   3   1        3.86       42.86     24.39 o 
   4   3   1     1336.21     1250.38    114.96 o 
   5   3   1    29307.82    25686.47   1695.60 o 
   6   3   1     2666.17     2539.23    212.06 o 
   7   3   1      230.45      -28.64    118.32 o 
   8   3   1     3031.61     2973.23    367.97 o 
   9   3   1     2935.38     2433.97    355.82 o 
  10   3   1     3302.83     2468.00    398.36 o 
  11   3   1     2086.50     1767.69    369.67 o 
  12   3   1     1978.69     2307.80    446.22 o 
  13   3   1       75.67       -8.23    171.58 o 
 -14   4   1     2651.00     3058.53    425.45 o 
 -13   4   1       28.37       32.25    135.30 o 
 -12   4   1     3074.45     3204.48    371.97 o 
 -11   4   1      156.83      100.65    123.95 o 
 -10   4   1     4269.02     4129.13    351.92 o 
  -9   4   1      166.27      119.79    103.46 o 
  -8   4   1    23019.76    23724.05   1094.57 o 
  -7   4   1     2318.79     2286.31    308.84 o 
  -6   4   1    72710.75    78109.27   4155.27 o 
  -5   4   1     6151.25     6148.03    190.08 o 
  -4   4   1   129051.50   140627.06   6283.18 o 
  -3   4   1     1708.99     1687.82     74.94 o 
  -2   4   1   112755.03   122688.33   5053.31 o 
  -1   4   1      315.44      350.04     67.91 o 
   0   4   1    37586.26    40123.46   1116.34 o 
   1   4   1     1855.08     1737.64     88.73 o 
   2   4   1    19605.32    20570.53    537.00 o 
   3   4   1      172.20      180.37     30.48 o 
   4   4   1     8824.49     8821.37    283.99 o 
   5   4   1      365.75      344.29     40.44 o 
   6   4   1    14569.92    14127.53    864.34 o 
   7   4   1     1496.44     1321.75    389.54 o 
   8   4   1    24989.23    28588.87   1992.90 o 
   9   4   1      780.54      603.66    268.69 o 
  10   4   1    18655.15    16983.21   1381.19 o 
  11   4   1      840.47      899.49    312.94 o 
  12   4   1     6892.16     7109.38    825.73 o 
  13   4   1      155.36       18.65    192.11 o 
 -13   5   1     1435.10     1619.46    322.64 o 
 -12   5   1       92.05       41.62    134.22 o 
 -11   5   1      974.86      846.65    212.78 o 
 -10   5   1      165.13      132.49    128.41 o 
  -9   5   1     1670.27     1662.86    222.14 o 
  -8   5   1      266.74      194.15    191.13 o 
  -7   5   1     8024.54     7896.17    425.87 o 
  -6   5   1      315.48      293.98    116.50 o 
  -5   5   1      765.22      806.99     79.54 o 
  -4   5   1       65.67       39.66     48.63 o 
  -3   5   1    13747.29    13364.05    432.29 o 
  -2   5   1       45.60       55.83     37.16 o 
  -1   5   1     8910.57     8925.27    266.81 o 
   0   5   1     2899.33     2815.50    108.40 o 
   1   5   1      562.16      568.50     58.56 o 
   2   5   1     3319.61     3224.92    129.75 o 
   3   5   1     5547.37     4760.67    187.15 o 
   4   5   1     3305.69     2984.01    152.88 o 
   5   5   1     3002.89     2673.86    126.38 o 
   6   5   1     3658.39     3123.34    235.20 o 
   7   5   1      458.00      373.54    101.91 o 
   8   5   1     3353.00     2744.81    499.72 o 
   9   5   1     3566.31     3506.43    516.58 o 
  10   5   1     1850.96     1634.66    433.12 o 
  11   5   1      276.64       -6.32    193.71 o 
  12   5   1     1046.31        7.33    209.19 o 
  13   5   1      790.07       -0.72    203.10 o 
 -13   6   1      106.23      243.77    195.18 o 
 -12   6   1     1958.32     1761.81    314.82 o 
 -11   6   1     1172.93     1247.08    256.72 o 
 -10   6   1    32899.27    34337.09   1983.80 o 
  -9   6   1     5934.75     5999.95    451.05 o 
  -8   6   1    45972.25    48016.15   3148.73 o 
  -7   6   1    10993.54    11146.84    421.90 o 
  -6   6   1   107975.01   114352.84   5160.78 o 
  -5   6   1     2891.70     2839.04    184.31 o 
  -4   6   1    32497.65    34291.76   1188.07 o 
  -3   6   1      733.84      748.54     94.97 o 
  -2   6   1    16485.91    16617.57    586.36 o 
  -1   6   1      372.68      500.27     78.77 o 
   0   6   1     3383.82     3481.88    142.56 o 
   1   6   1     1307.25     1365.56    148.12 o 
   2   6   1     5079.79     5118.22    196.29 o 
   3   6   1      485.98      593.29     84.07 o 
   4   6   1     6590.38     6203.37    219.66 o 
   5   6   1     2159.95     2197.20    135.85 o 
   6   6   1    59829.40    62754.43   3541.23 o 
   7   6   1     3727.28     3335.28    293.22 o 
   8   6   1    28524.06    30999.36   1286.97 o 
   9   6   1     2318.39     2077.59    274.83 o 
  10   6   1    19375.27    22704.56   1823.44 o 
  11   6   1      660.66       -4.98    186.15 o 
 -13   7   1      100.48      282.49    217.42 o 
 -12   7   1      290.22       21.80    144.05 o 
 -11   7   1     2323.31     2261.49    351.54 o 
 -10   7   1      808.56      814.58    226.74 o 
  -9   7   1      206.13      149.77    139.09 o 
  -8   7   1       15.08      155.79    221.76 o 
  -7   7   1       33.33       55.42     73.04 o 
  -6   7   1      197.39      171.59     79.69 o 
  -5   7   1    13587.82    13721.09    576.10 o 
  -4   7   1     1879.62     1999.03    167.84 o 
  -3   7   1     8854.35     8977.24    371.18 o 
  -2   7   1     4600.75     4500.28    256.43 o 
  -1   7   1     5270.25     5241.67    212.01 o 
   0   7   1      666.83      908.46    111.58 o 
   1   7   1    10873.51    10594.68    360.37 o 
   2   7   1       32.50       40.64     68.61 o 
   3   7   1     8927.61     8380.47    335.23 o 
   4   7   1      584.27      708.51     80.25 o 
   5   7   1    14053.18    13178.39    403.50 o 
   6   7   1     1227.31     1260.67    152.80 o 
   7   7   1      476.89      315.52     96.51 o 
   8   7   1     2328.82     1911.87    346.47 o 
   9   7   1        4.20        6.40     58.98 o 
  10   7   1     2342.38     1555.60    441.32 o 
  11   7   1      443.34       24.46    186.98 o 
  12   7   1     1066.96        6.73    195.80 o 
 -12   8   1     2455.68     2882.88    750.16 o 
 -11   8   1     1767.61     1901.16    343.95 o 
 -10   8   1    17403.29    16872.06   1151.70 o 
  -9   8   1     2189.06     2078.18    313.09 o 
  -8   8   1     8330.47     7770.82    498.51 o 
  -7   8   1     2716.37     2790.63    221.73 o 
  -6   8   1    38686.18    40139.38   1723.41 o 
  -5   8   1     4235.27     4573.99    303.53 o 
  -4   8   1     7275.77     7727.72    344.80 o 
  -3   8   1     2281.60     2233.60    162.07 o 
  -2   8   1    31202.38    32773.55   1161.15 o 
  -1   8   1     3862.88     4173.14    346.30 o 
   0   8   1     4787.71     4829.95    234.84 o 
   1   8   1     6405.93     6547.50    291.20 o 
   2   8   1    41492.93    44720.71   1849.57 o 
   3   8   1     2464.18     2784.69    197.09 o 
   4   8   1    12080.21    12095.65    386.77 o 
   5   8   1     1520.47     1562.94    161.94 o 
   6   8   1    27998.77    27023.62   2406.87 o 
   7   8   1     1695.69     1470.99    188.33 o 
   8   8   1     4045.04     3309.80    270.20 o 
   9   8   1      758.52      624.84    126.67 o 
  10   8   1     5274.82     4257.16   1278.43 o 
  11   8   1      494.30      419.86    288.38 o 
 -12   9   1       45.92      308.32    412.63 o 
 -11   9   1       98.37      410.85    420.58 o 
 -10   9   1       14.65       78.05    167.19 o 
  -9   9   1       14.16      -50.62    149.23 o 
  -8   9   1        4.03       72.96    175.94 o 
  -7   9   1      934.39      940.73    200.55 o 
  -6   9   1        1.06      -29.16    141.90 o 
  -5   9   1      224.62      131.33     93.33 o 
  -4   9   1      226.23      228.69    124.53 o 
  -3   9   1       32.82       24.03     69.82 o 
  -2   9   1       13.23       38.47     71.72 o 
  -1   9   1     3527.41     3544.82    217.86 o 
   0   9   1      283.69      237.76    110.99 o 
   1   9   1      442.66      456.11    129.59 o 
   2   9   1     1770.85     1535.68    278.38 o 
   3   9   1     1558.05     1493.26    171.66 o 
   4   9   1     1931.38     1945.05    141.99 o 
   5   9   1       25.67      -22.01     72.34 o 
   6   9   1     2458.20     1928.54    167.43 o 
   7   9   1       68.47      201.25    158.81 o 
   8   9   1     1919.61     1893.64    329.29 o 
   9   9   1       22.71     -127.08    156.04 o 
  10   9   1      962.45      848.46    224.66 o 
 -11  10   1     2042.06     2061.15    433.38 o 
 -10  10   1    16378.62    16639.18   1987.18 o 
  -9  10   1     4432.48     4103.63    382.84 o 
  -8  10   1    14997.69    15051.64    792.85 o 
  -7  10   1     4592.34     4648.89    361.72 o 
  -6  10   1    23689.45    25369.35   1147.02 o 
  -5  10   1     2461.07     2336.85    234.35 o 
  -4  10   1     2072.09     1996.76    256.90 o 
  -3  10   1      736.11      721.34    171.87 o 
  -2  10   1     2600.74     2683.55    226.42 o 
  -1  10   1      573.77      595.98    128.13 o 
   0  10   1      911.12      761.16    139.72 o 
   1  10   1      303.71      196.38    124.10 o 
   2  10   1    13806.91    14500.35    776.42 o 
   3  10   1     2483.41     2548.56    238.98 o 
   4  10   1    10049.53     9908.81    432.98 o 
   5  10   1     4887.34     5004.25    312.22 o 
   6  10   1    18873.49    19723.37   1509.19 o 
   7  10   1     3528.08     2967.33    228.30 o 
   8  10   1     4537.25     4116.33    812.78 o 
   9  10   1     1427.59     1335.36    259.97 o 
 -10  11   1       94.40       35.61    187.78 o 
  -9  11   1      148.64       79.50    164.51 o 
  -8  11   1      128.33       49.94    124.76 o 
  -7  11   1     3356.76     3342.56    409.23 o 
  -6  11   1     1206.13     1210.75    213.03 o 
  -5  11   1      854.98     1172.37    247.07 o 
  -4  11   1     1937.49     2162.34    247.98 o 
  -3  11   1     3061.81     3188.78    283.25 o 
  -2  11   1      846.16      758.32    159.11 o 
  -1  11   1     3068.79     3089.56    270.56 o 
   0  11   1       22.95      -35.12    111.06 o 
   1  11   1     2209.65     2396.18    295.92 o 
   2  11   1       20.12      -82.65    104.59 o 
   3  11   1    10286.95    10578.62    600.53 o 
   4  11   1       57.77       63.49     94.66 o 
   5  11   1      338.93      333.49    131.93 o 
   6  11   1     1225.49      978.92    168.44 o 
   7  11   1      441.13      465.33    124.93 o 
   8  11   1     1279.87     1096.97    190.74 o 
  -9  12   1     1307.10     1013.33    261.30 o 
  -8  12   1     2665.66     2793.53    356.96 o 
  -7  12   1      716.24      684.68    210.73 o 
  -6  12   1     2067.39     2202.35    368.69 o 
  -5  12   1      845.04      912.80    211.13 o 
  -4  12   1     3216.09     3043.07    401.42 o 
  -3  12   1     1916.22     2100.46    447.01 o 
  -2  12   1     8405.23     8439.53    647.12 o 
  -1  12   1     3822.94     4161.51    359.30 o 
   0  12   1    11352.38    11815.96    667.86 o 
   1  12   1     4516.82     5156.30    406.63 o 
   2  12   1    12046.42    13259.85    750.28 o 
   3  12   1     3872.31     3844.00    279.47 o 
   4  12   1     7697.97     7860.21    410.86 o 
   5  12   1     1704.71     1565.18    204.97 o 
   6  12   1     2588.59     2553.00    233.65 o 
   7  12   1      760.95      650.59    162.78 o 
  -7  13   1      757.62      698.07    235.73 o 
  -6  13   1       49.23       89.78    151.01 o 
  -5  13   1     1273.93     1522.83    340.86 o 
  -4  13   1      133.26       34.48    213.31 o 
  -3  13   1      749.15      858.47    220.51 o 
  -2  13   1      123.03      178.55    150.65 o 
  -1  13   1     5122.17     5631.06    558.65 o 
   0  13   1       11.14     -129.81    169.43 o 
   1  13   1      307.09      426.36    224.42 o 
   2  13   1      765.45      789.14    218.59 o 
   3  13   1      257.72      196.10    122.90 o 
   4  13   1     1933.00     1746.19    308.30 o 
   5  13   1      512.13      381.70    203.20 o 
   6  13   1     1589.53     1713.54    333.72 o 
  -5  14   1     1742.53     1198.06    536.80 o 
  -4  14   1     2734.79     2731.28    393.94 o 
  -3  14   1      943.06      979.60    368.38 o 
  -2  14   1      457.46      362.77    195.84 o 
  -1  14   1      707.56      739.22    284.42 o 
   0  14   1     2472.17     2879.31    373.15 o 
   1  14   1     1091.39      887.25    298.80 o 
   2  14   1     1888.39     1987.02    320.05 o 
   3  14   1     1490.36      955.86    423.36 o 
   0 -15   2      321.99      300.63    154.82 o 
   1 -15   2      311.57      224.97    181.86 o 
  -5 -14   2     1377.29     1266.53    269.66 o 
  -4 -14   2     2500.11     3024.48    281.84 o 
  -3 -14   2      817.91      766.97    168.52 o 
  -2 -14   2      618.28      453.24    199.40 o 
  -1 -14   2      577.15      627.49    180.08 o 
   0 -14   2     2258.50     2600.99    620.28 o 
   1 -14   2     1110.72     1137.81    249.06 o 
   2 -14   2     1924.22     2147.60    317.52 o 
   3 -14   2     2718.24     2958.08    372.18 o 
   4 -14   2     7564.19     7687.29    633.12 o 
   5 -14   2     3897.03     3787.54    457.02 o 
  -7 -13   2     1346.51      963.90    404.56 o 
  -6 -13   2      272.66      209.05    139.74 o 
  -5 -13   2      158.49      161.63    129.03 o 
  -4 -13   2      703.49      582.75    259.87 o 
  -3 -13   2       28.59       40.53    101.10 o 
  -2 -13   2     1595.09     1812.79    200.37 o 
  -1 -13   2     2946.25     2920.83    250.57 o 
   0 -13   2      831.10     1113.79    261.72 o 
   1 -13   2        3.77      -76.36    117.51 o 
   2 -13   2        6.68     -105.46    161.27 o 
   3 -13   2        0.86      105.45    132.06 o 
   4 -13   2      766.85      859.57    221.54 o 
   5 -13   2     2825.06     2941.54    476.31 o 
   6 -13   2      928.09      791.66    285.61 o 
   7 -13   2      103.19      321.06    242.93 o 
  -8 -12   2     1003.08      725.96    186.40 o 
  -7 -12   2      188.78      -43.15    100.18 o 
  -6 -12   2     1029.41      777.71    306.79 o 
  -5 -12   2      588.43      294.52    152.55 o 
  -4 -12   2     2344.19     2667.32    318.31 o 
  -3 -12   2     1833.63     2064.69    190.92 o 
  -2 -12   2     8605.30     8834.85    463.07 o 
  -1 -12   2     5414.85     5709.74    472.43 o 
   0 -12   2    20960.35    23065.46   1069.41 o 
   1 -12   2     9238.47     9448.56    540.19 o 
   2 -12   2    22675.50    24025.93   1140.67 o 
   3 -12   2     6688.88     6893.62    459.02 o 
   4 -12   2    11916.04    12396.25    830.44 o 
   5 -12   2     3235.50     3116.90    336.80 o 
   6 -12   2     3807.18     3884.41    467.89 o 
   7 -12   2     1294.56     1274.36    264.82 o 
   8 -12   2     1362.88     1096.46    326.67 o 
  -9 -11   2      159.59      202.89    111.87 o 
  -8 -11   2      103.11      152.49    122.27 o 
  -7 -11   2     3238.53     3254.16    279.57 o 
  -6 -11   2       10.85      -61.39     96.64 o 
  -5 -11   2       22.85       34.95     71.57 o 
  -4 -11   2       71.95      162.84    111.20 o 
  -3 -11   2     1002.17      687.55    150.25 o 
  -2 -11   2      412.46      462.93    114.99 o 
  -1 -11   2     2636.56     2618.16    224.40 o 
   0 -11   2      172.41      121.53     96.47 o 
   1 -11   2        0.44      -38.02     85.71 o 
   2 -11   2      182.61      175.64    108.19 o 
   3 -11   2     2127.03     1881.81    266.23 o 
   4 -11   2       58.01       14.41     92.62 o 
   5 -11   2      722.93      899.83    186.56 o 
   6 -11   2      259.41      341.03    264.50 o 
   7 -11   2      288.16      432.24    209.08 o 
   8 -11   2      473.21      518.62    192.51 o 
   9 -11   2      653.66      613.57    302.15 o 
  10 -11   2      501.49      255.51    264.56 o 
 -10 -10   2     5724.84     5790.53    440.02 o 
  -9 -10   2      889.61      852.91    156.76 o 
  -8 -10   2     3147.10     2887.99    507.41 o 
  -7 -10   2     1883.77     1808.83    197.50 o 
  -6 -10   2     7839.81     8262.01    551.16 o 
  -5 -10   2     1944.29     2108.99    182.14 o 
  -4 -10   2     2989.39     3150.82    210.88 o 
  -3 -10   2      992.86      974.91    147.96 o 
  -2 -10   2    17768.13    18758.43    606.17 o 
  -1 -10   2     2428.95     2424.03    190.51 o 
   0 -10   2     8382.40     8214.09    376.96 o 
   1 -10   2     3852.29     4040.78    250.41 o 
   2 -10   2    27203.96    29262.54   1157.08 o 
   3 -10   2     5332.51     5427.92    321.57 o 
   4 -10   2    10934.57    10927.00    531.77 o 
   5 -10   2     6025.60     6037.88    374.83 o 
   6 -10   2    19219.26    19587.37    912.03 o 
   7 -10   2     2103.25     2029.89    255.61 o 
   8 -10   2     3878.02     3457.46    487.25 o 
   9 -10   2      955.17      820.54    520.48 o 
  10 -10   2     5719.79     5221.54    667.47 o 
 -11  -9   2     2346.71     2205.91    532.31 o 
 -10  -9   2      224.22      146.69    168.07 o 
  -9  -9   2      761.96      478.43    138.15 o 
  -8  -9   2      164.07      100.31     82.18 o 
  -7  -9   2       59.09      154.63     73.85 o 
  -6  -9   2     1553.27     1384.88    134.71 o 
  -5  -9   2     4801.08     4834.82    292.42 o 
  -4  -9   2     3510.42     3528.41    195.79 o 
  -3  -9   2     4794.04     4781.61    225.76 o 
  -2  -9   2     1413.93     1512.82    136.99 o 
  -1  -9   2     5312.83     5131.71    298.90 o 
   0  -9   2      163.53      270.23    101.12 o 
   1  -9   2     1820.04     1960.75    191.80 o 
   2  -9   2      727.71      792.33    116.84 o 
   3  -9   2     4381.82     4490.69    307.24 o 
   4  -9   2     4111.28     3972.74    252.20 o 
   5  -9   2     9125.26     9173.14    528.95 o 
   6  -9   2     1964.37     2001.28    211.65 o 
   7  -9   2      234.82      310.61    128.16 o 
   8  -9   2      349.49      268.64    188.96 o 
   9  -9   2      437.73      385.46    222.74 o 
  10  -9   2      254.58      249.88    382.08 o 
  11  -9   2     3058.07     2655.91    493.00 o 
 -12  -8   2     1462.25     1278.30    494.21 o 
 -11  -8   2      201.27      323.39    123.29 o 
 -10  -8   2     4928.37     5061.65    416.31 o 
  -9  -8   2      237.99      111.25     85.33 o 
  -8  -8   2       61.46      233.02     89.63 o 
  -7  -8   2      131.28      204.25     85.01 o 
  -6  -8   2     7847.08     8015.51    291.18 o 
  -5  -8   2      425.02      551.21     87.25 o 
  -4  -8   2     6898.66     6962.33    301.77 o 
  -3  -8   2     9123.78     9237.65    351.69 o 
  -2  -8   2    93747.57   103091.27   4539.31 o 
  -1  -8   2    13277.56    14114.59    475.27 o 
   0  -8   2    72602.26    79603.23   3179.38 o 
   1  -8   2    13693.39    13949.29    539.93 o 
   2  -8   2    98049.73   107315.20   4784.33 o 
   3  -8   2     9801.02    10027.16    383.39 o 
   4  -8   2     7551.24     7496.29    382.20 o 
   5  -8   2      530.24      525.34    135.43 o 
   6  -8   2     9685.88     9599.97    525.02 o 
   7  -8   2      212.52      163.73    144.07 o 
   8  -8   2       76.35      397.33    187.83 o 
   9  -8   2      329.55      385.00    204.06 o 
  10  -8   2     6596.66     6232.88   1048.60 o 
  11  -8   2      289.62      -24.64    284.51 o 
  12  -8   2     1891.55     1516.83    685.35 o 
 -12  -7   2      798.04      578.09    382.44 o 
 -11  -7   2        6.99       38.62    132.28 o 
 -10  -7   2      712.45      448.87    155.04 o 
  -9  -7   2      557.47      633.46    108.00 o 
  -8  -7   2      458.82      385.95    127.30 o 
  -7  -7   2       35.79      112.05     94.13 o 
  -6  -7   2      423.09      388.30     82.07 o 
  -5  -7   2      859.06      926.39     90.69 o 
  -4  -7   2        5.63      -18.14     41.66 o 
  -3  -7   2      114.10      188.42     46.53 o 
  -2  -7   2      189.72      144.27     66.07 o 
  -1  -7   2     1186.24     1125.62    106.40 o 
   0  -7   2       40.52       76.21     46.97 o 
   1  -7   2       92.45       38.72     79.73 o 
   2  -7   2      986.10     1020.20     93.94 o 
   3  -7   2      451.51      488.41     80.11 o 
   4  -7   2       61.75       66.47     60.92 o 
   5  -7   2     2020.10     1700.98    148.67 o 
   6  -7   2      290.70      379.72    100.64 o 
   7  -7   2      188.64      232.98    134.89 o 
   8  -7   2      712.24      537.33    184.97 o 
   9  -7   2     2020.86     2053.07    318.90 o 
  10  -7   2     1005.56     1016.76    273.88 o 
  11  -7   2        2.75      -94.02    303.44 o 
  12  -7   2     1246.62      984.51    552.63 o 
 -13  -6   2      145.06       -9.57    234.86 o 
 -12  -6   2     1966.78     1520.67    522.75 o 
 -11  -6   2      361.47      401.56    307.55 o 
 -10  -6   2     8865.84     8899.49    651.57 o 
  -9  -6   2       87.90       79.31     85.25 o 
  -8  -6   2     2836.34     2605.16    245.44 o 
  -7  -6   2     1123.65     1114.32     96.35 o 
  -6  -6   2    33769.17    34644.46   1543.60 o 
  -5  -6   2     6771.65     6647.13    217.81 o 
  -4  -6   2    31831.91    32926.59    996.12 o 
  -3  -6   2     4223.63     4334.27    140.31 o 
  -2  -6   2   112770.63   122914.58   4512.23 o 
  -1  -6   2     2424.35     2501.96    125.18 o 
   0  -6   2    30231.72    30752.48    938.11 o 
   1  -6   2     4536.07     4811.18    158.88 o 
   2  -6   2    42084.54    43636.15   1373.10 o 
   3  -6   2      135.36      107.99     88.07 o 
   4  -6   2     6404.23     6185.39    234.25 o 
   5  -6   2     1159.69     1191.26    135.17 o 
   6  -6   2    24936.13    25088.81   1222.57 o 
   7  -6   2     2891.57     2729.80    280.84 o 
   8  -6   2     6498.52     6287.96    476.10 o 
   9  -6   2      761.94      691.25    207.15 o 
  10  -6   2    18477.75    19102.07   1247.67 o 
  11  -6   2      893.05      707.41    253.42 o 
  12  -6   2     6244.33     6422.51    686.02 o 
  13  -6   2      471.77      331.69    248.31 o 
 -12  -5   2      448.76      496.79    381.88 o 
 -11  -5   2      125.58      116.54    252.56 o 
 -10  -5   2      349.60      250.16    259.35 o 
  -9  -5   2     3072.09     2745.59    401.19 o 
  -8  -5   2      441.85      355.41    133.48 o 
  -7  -5   2    10904.48    10424.86    981.16 o 
  -6  -5   2     1590.18     1657.20    232.35 o 
  -5  -5   2     1333.69     1291.73     72.72 o 
  -4  -5   2     2321.96     2164.16     80.73 o 
  -3  -5   2    31685.21    30047.11    696.42 o 
  -2  -5   2      163.01      219.20     36.37 o 
  -1  -5   2    10696.59    11097.90    275.89 o 
   0  -5   2     1011.21     1060.89     73.84 o 
   1  -5   2        1.28       24.96     30.59 o 
   2  -5   2     2091.87     2021.07    112.36 o 
   3  -5   2    35574.19    34403.99   1601.42 o 
   4  -5   2     2498.46     2247.25    142.37 o 
   5  -5   2        9.14       28.84     48.45 o 
   6  -5   2     2078.11     1918.80    195.05 o 
   7  -5   2     1142.04     1042.33    173.10 o 
   8  -5   2     1485.35     1438.75    213.91 o 
   9  -5   2     7264.83     7022.51    530.08 o 
  10  -5   2     1274.31     1131.29    259.58 o 
  11  -5   2      238.90      235.41    181.25 o 
  12  -5   2     1351.28     1215.94    317.01 o 
  13  -5   2     1922.40     1938.34    407.81 o 
 -14  -4   2     3943.95     5008.86   1080.98 o 
 -13  -4   2       46.10       14.40    274.98 o 
 -12  -4   2     2336.78     1557.42    937.88 o 
 -11  -4   2       55.94       65.95     49.35 o 
 -10  -4   2     1310.26     1608.23    158.67 o 
  -9  -4   2       25.85        4.82     56.81 o 
  -8  -4   2     5742.85     5914.61    249.88 o 
  -7  -4   2     1004.41      921.16    103.61 o 
  -6  -4   2    27019.41    27508.07   1671.62 o 
  -5  -4   2     1665.62     1751.42     69.46 o 
  -4  -4   2   105985.27   110206.93   3836.07 o 
  -3  -4   2     6018.17     5955.82    133.64 o 
  -2  -4   2   194040.09   204699.89   8576.49 o 
  -1  -4   2    16778.45    17709.17    427.04 o 
   0  -4   2   192397.89   209867.20  10704.75 o 
   1  -4   2     4260.82     4254.53    108.25 o 
   2  -4   2    56471.24    59344.27   2241.51 o 
   3  -4   2     1905.43     2052.23     89.05 o 
   4  -4   2     1540.85     1574.99     89.91 o 
   5  -4   2      388.80      440.81     95.59 o 
   6  -4   2      522.09      502.68    111.95 o 
   7  -4   2       78.93       70.10     92.60 o 
   8  -4   2     5181.07     4849.69    576.05 o 
   9  -4   2       15.29      128.69    213.50 o 
  10  -4   2    14012.39    14852.53   1369.48 o 
  11  -4   2      561.74      800.83    236.93 o 
  12  -4   2    13634.65    14364.40   1100.58 o 
  13  -4   2      362.19      362.71    232.21 o 
 -14  -3   2      845.26      -17.23    335.93 o 
 -13  -3   2      630.69      601.18    243.99 o 
 -12  -3   2      709.78      731.32     89.89 o 
 -11  -3   2     2997.92     3118.51    190.07 o 
 -10  -3   2      412.58      389.49    105.55 o 
  -9  -3   2      282.85      277.00     86.77 o 
  -8  -3   2      645.75      708.70    105.76 o 
  -7  -3   2     2821.90     2643.83    136.62 o 
  -6  -3   2       11.97       21.85     37.46 o 
  -5  -3   2    18530.66    16327.58    883.86 o 
  -4  -3   2        3.47        9.33     21.40 o 
  -3  -3   2      115.56      121.87     19.46 o 
  -2  -3   2      196.67      226.49     19.63 o 
  -1  -3   2    26543.40    28169.16    542.92 o 
   0  -3   2     1815.06     1700.34     53.98 o 
   1  -3   2    11693.33    10877.22    315.75 o 
   2  -3   2      199.20      271.58     39.48 o 
   3  -3   2      550.02      563.55     46.34 o 
   4  -3   2     1239.46     1314.63    105.29 o 
   5  -3   2    26283.26    24094.24    985.20 o 
   6  -3   2     1609.36     1682.62    266.21 o 
   7  -3   2      148.49      209.14     99.18 o 
   8  -3   2     2581.59     2696.83    262.24 o 
   9  -3   2     4690.38     4757.53    386.73 o 
  10  -3   2     3546.33     3421.21    605.80 o 
  11  -3   2     2425.56     2342.07    335.49 o 
  12  -3   2     2432.39     2577.50    225.43 o 
  13  -3   2      160.18      317.70    166.99 o 
 -14  -2   2      454.16       35.91    326.59 o 
 -13  -2   2        0.44       27.90     69.20 o 
 -12  -2   2     5767.85     6760.15    793.55 o 
 -11  -2   2       85.00       25.18     80.16 o 
 -10  -2   2     3870.36     4145.73    417.79 o 
  -9  -2   2      273.41      357.11     93.91 o 
  -8  -2   2    63916.19    69354.45   2785.54 o 
  -7  -2   2      823.72      973.80    109.95 o 
  -6  -2   2    99718.68   108374.95   6667.29 o 
  -5  -2   2       28.98       18.01     26.52 o 
  -4  -2   2   238569.59   224914.00  13017.53 o 
  -3  -2   2     2254.82     2288.76     94.79 o 
  -2  -2   2   114190.28   117906.31   3206.66 o 
  -1  -2   2    16883.20    16678.06    212.47 o 
   0  -2   2    80234.63    85092.23   2718.66 o 
   1  -2   2     3958.51     4105.10    215.01 o 
   2  -2   2    25475.32    27490.94   1012.58 o 
   3  -2   2      291.41      491.27     95.88 o 
   4  -2   2    21070.78    21185.95    756.50 o 
   5  -2   2      632.71      595.38     90.12 o 
   6  -2   2    13311.68    13114.92    549.61 o 
   7  -2   2      312.97      331.28    104.16 o 
   8  -2   2    69350.33    72538.48   4154.73 o 
   9  -2   2      947.44      913.94    182.44 o 
  10  -2   2    26258.54    26749.68   1011.61 o 
  11  -2   2      134.86      130.86     72.53 o 
  12  -2   2    20205.55    20644.40    650.29 o 
  13  -2   2       55.23       42.02    150.03 o 
  14  -2   2     1535.16     1118.20    813.71 o 
 -14  -1   2      437.30      250.27    158.77 o 
 -13  -1   2      826.18      767.02     83.06 o 
 -12  -1   2      445.00      445.02     78.35 o 
 -11  -1   2        3.69      -23.95     77.98 o 
 -10  -1   2      113.04      138.88    166.89 o 
  -9  -1   2     2438.51     1890.82   1003.03 o 
  -8  -1   2      284.35      319.57     63.06 o 
  -7  -1   2     3603.08     3126.71    132.39 o 
  -6  -1   2      496.37      456.57     52.89 o 
  -5  -1   2     5361.29     4226.91    177.88 o 
  -4  -1   2      216.72      238.35     35.84 o 
  -3  -1   2    13814.84    13080.50   1133.98 o 
  -2  -1   2     1025.81      902.69     21.87 o 
   8  -1   2     5690.71     5132.03    198.54 o 
   9  -1   2      821.95      679.44    292.40 o 
  10  -1   2     3311.32     3256.43    126.54 o 
  11  -1   2       81.97      108.93     61.78 o 
  12  -1   2     1989.58     2033.01    118.86 o 
  13  -1   2      485.80      -28.38    389.59 o 
  14  -1   2      805.12      404.67    305.80 o 
 -14   0   2      676.25      730.06    186.73 o 
 -13   0   2        0.05       62.98     54.01 o 
 -12   0   2     6538.40     7748.30    281.72 o 
 -11   0   2        0.47       27.95     91.41 o 
 -10   0   2      817.12      747.23     99.09 o 
  -9   0   2        2.35       59.54     68.18 o 
  -8   0   2    63279.89    60857.84   3118.26 o 
  -7   0   2        0.00      -62.88     62.88 o 
  -6   0   2    36583.96    31281.41   1403.56 o 
  -2   0   2    94649.12   104843.25   5021.01 o 
   1   0   2        0.58       49.75     13.70 o 
   2   0   2    10825.84    10629.84    175.78 o 
   4   0   2    39906.80    39654.36   1377.12 o 
   5   0   2        0.25      -25.00     25.00 o 
   6   0   2     4513.67     4505.76    242.15 o 
   7   0   2        0.58       33.40     34.07 o 
   8   0   2    59545.85    66150.94   5233.18 o 
   9   0   2        0.21       25.83     70.78 o 
  10   0   2    12679.95    13383.42    659.15 o 
  11   0   2        0.05       -4.33    180.88 o 
  12   0   2    19094.99    21955.69   1906.96 o 
  13   0   2        2.24      111.10    438.36 o 
  14   0   2      986.91      704.90    486.11 o 
 -14   1   2      202.16       96.63    136.69 o 
 -13   1   2      879.58      924.74    133.83 o 
 -12   1   2      249.06      300.92    110.19 o 
 -11   1   2       24.80       35.87     60.06 o 
 -10   1   2       84.42       66.00     60.54 o 
  -9   1   2     1766.63     1810.42    150.20 o 
  -8   1   2      278.34      386.34    158.65 o 
  -7   1   2     2254.94     2020.23    218.51 o 
  -6   1   2      197.33      199.52     54.03 o 
  -5   1   2     5395.66     5309.67    184.68 o 
  -4   1   2      119.63      107.87     30.63 o 
  -3   1   2    14533.60    14839.31    325.66 o 
  -2   1   2     1667.08     1555.69     34.48 o 
  -1   1   2      478.76      455.81     17.48 o 
   0   1   2      981.89     1013.62     26.97 o 
   1   1   2       45.49      102.01     29.75 o 
   2   1   2     3591.56     3050.73     93.85 o 
   3   1   2    17938.03    16455.48    383.75 o 
   4   1   2     5007.63     4755.11    352.77 o 
   5   1   2      369.87      301.75     59.72 o 
   6   1   2     5297.36     5422.35    751.32 o 
   7   1   2      589.89      624.78     45.45 o 
   8   1   2     6468.98     6501.90    290.75 o 
   9   1   2      736.87      832.38     57.06 o 
  10   1   2     3063.92     3075.61    434.89 o 
  11   1   2       26.72       10.53     72.55 o 
  12   1   2     1540.04     1835.11    463.10 o 
  13   1   2      603.57       45.87    213.66 o 
 -14   2   2      199.22      114.88    137.96 o 
 -13   2   2       28.37      -68.14     68.14 o 
 -12   2   2    10425.95    10786.14    671.48 o 
 -11   2   2      335.23      343.73     95.40 o 
 -10   2   2    24028.38    25450.22   1232.66 o 
  -9   2   2      279.63      272.77     96.93 o 
  -8   2   2   133994.91   144934.41   9826.12 o 
  -7   2   2     3124.13     3130.51    171.78 o 
  -6   2   2   120364.83   132642.14   8224.88 o 
  -5   2   2     2786.90     3178.86    202.05 o 
  -4   2   2   155354.50   171084.44   8119.65 o 
  -3   2   2       90.29      158.03     27.91 o 
  -2   2   2      514.53      689.85     43.42 o 
  -1   2   2     8921.88     9769.95    173.41 o 
   0   2   2    12820.66    12142.42    253.13 o 
   1   2   2     7930.79     7755.86    169.03 o 
   2   2   2    11214.56    12727.97    387.33 o 
   3   2   2     2622.09     2970.12    434.69 o 
   4   2   2    48948.20    47497.55   3588.28 o 
   5   2   2     2829.78     2775.18    396.33 o 
   6   2   2    56244.70    51310.04   2954.63 o 
   7   2   2      138.81       97.27    123.64 o 
   8   2   2    84892.46    84005.40   5861.50 o 
   9   2   2      261.48      192.73    293.23 o 
  10   2   2    15452.08    15885.88   1719.13 o 
  11   2   2      202.35      -26.21    163.11 o 
  12   2   2     8280.63     8280.17    887.24 o 
  13   2   2        2.79       13.93    179.21 o 
 -14   3   2      143.49       70.91    163.44 o 
 -13   3   2       53.48       91.21    147.52 o 
 -12   3   2      390.10      547.72    304.40 o 
 -11   3   2     5383.32     5783.94    416.45 o 
 -10   3   2      122.07      155.86    107.59 o 
  -9   3   2      483.03      448.60    199.18 o 
  -8   3   2      421.49      461.14    179.06 o 
  -7   3   2     2243.56     2145.72    158.26 o 
  -6   3   2       37.75       10.27     81.32 o 
  -5   3   2    39629.05    40733.44   1257.47 o 
  -4   3   2     1784.92     1793.37    112.29 o 
  -3   3   2     2021.40     2045.18     91.13 o 
  -2   3   2     1608.55     1661.68     60.40 o 
  -1   3   2    25767.41    26439.99    673.28 o 
   0   3   2     2230.39     2003.68     78.99 o 
   1   3   2    37920.53    35818.02   1049.61 o 
   2   3   2     1302.31     1312.54     90.13 o 
   3   3   2     1435.74     1289.75    111.01 o 
   4   3   2     2427.34     2193.74     65.25 o 
   5   3   2    28724.73    24794.35   1844.31 o 
   6   3   2     5647.60     4773.95    229.87 o 
   7   3   2      753.28      922.51    210.95 o 
   8   3   2     4657.89     4256.72    448.99 o 
   9   3   2      713.69      483.15    208.91 o 
  10   3   2     2895.55     2744.84    421.20 o 
  11   3   2     1972.75     2174.85    416.17 o 
  12   3   2     1713.59     2046.10    435.70 o 
  13   3   2       96.03        3.59    175.88 o 
 -14   4   2     3228.82     3538.78    451.05 o 
 -13   4   2      204.30      177.07    272.12 o 
 -12   4   2    10296.11    11042.06   1116.68 o 
 -11   4   2     1366.26     1568.04    389.64 o 
 -10   4   2    22701.26    23785.48   1628.44 o 
  -9   4   2     1425.60     1679.60    192.94 o 
  -8   4   2    39636.34    40867.82   1976.42 o 
  -7   4   2      627.29      834.24    120.93 o 
  -6   4   2    54024.89    55707.13   1887.09 o 
  -5   4   2      574.95      632.33     61.22 o 
  -4   4   2    38700.52    40266.97   1172.34 o 
  -3   4   2     4854.98     5134.48    139.45 o 
  -2   4   2    31439.52    32853.59    932.80 o 
  -1   4   2     1609.42     1653.56     69.94 o 
   0   4   2    21476.65    21941.97    549.89 o 
   1   4   2     4769.62     4773.91    166.13 o 
   2   4   2    49033.47    51647.63   1763.78 o 
   3   4   2     2005.41     1864.30    117.82 o 
   4   4   2    78495.97    83309.33   2738.51 o 
   5   4   2      351.19      370.28     39.79 o 
   6   4   2    41313.19    40850.44   1873.90 o 
   7   4   2     1444.35     1503.38    166.25 o 
   8   4   2    16740.47    15815.52   1177.75 o 
   9   4   2      390.62      484.56    234.94 o 
  10   4   2     7091.66     6130.86    681.63 o 
  11   4   2      119.00      246.27    225.45 o 
  13   4   2       43.15       -7.51    184.63 o 
 -14   5   2       90.50      -41.75    255.87 o 
 -13   5   2      820.47      931.77    424.42 o 
 -12   5   2       43.72      157.67    262.01 o 
 -11   5   2      893.24     1057.65    371.30 o 
 -10   5   2       55.65      165.62    213.01 o 
  -9   5   2     3717.41     3594.87    301.97 o 
  -8   5   2       26.73        4.80     74.38 o 
  -7   5   2     2053.32     2144.89    171.96 o 
  -6   5   2        0.55       20.32     46.06 o 
  -5   5   2     2471.43     2514.47    123.44 o 
  -4   5   2      263.24      211.29     61.74 o 
  -3   5   2    14885.56    14308.47    477.99 o 
  -2   5   2      115.45      128.89     41.52 o 
  -1   5   2        8.91       19.57     33.61 o 
   0   5   2     1352.59     1310.67     80.11 o 
   1   5   2     5237.91     5081.57    172.38 o 
   2   5   2     4860.80     4658.74    211.26 o 
   3   5   2     3907.29     3417.93    198.85 o 
   4   5   2     5898.07     5752.72    198.33 o 
   5   5   2     2069.77     1867.25    209.00 o 
   6   5   2     5199.39     4033.23    449.29 o 
   7   5   2     3079.29     2757.65    172.25 o 
   8   5   2     3965.28     3025.33    468.30 o 
   9   5   2     1860.32     2439.15    502.81 o 
  10   5   2     1689.56      962.89    364.77 o 
  11   5   2      302.66        4.77    175.52 o 
  12   5   2      867.60       25.00    206.33 o 
 -13   6   2      647.48      630.34    231.64 o 
 -12   6   2     7137.43     7642.50    621.08 o 
 -11   6   2     1928.54     2291.29    528.40 o 
 -10   6   2    43957.21    47693.90   3434.42 o 
  -9   6   2     1767.23     1899.07    246.73 o 
  -8   6   2    41500.05    43991.77   2339.54 o 
  -7   6   2     3847.16     4006.87    213.24 o 
  -6   6   2    52624.84    54656.76   2167.09 o 
  -5   6   2     2434.00     2496.28    142.41 o 
  -4   6   2     2510.48     2616.22    137.21 o 
  -3   6   2      878.50     1075.86    146.91 o 
  -2   6   2     4580.51     4692.87    173.93 o 
  -1   6   2      641.08      749.52     90.46 o 
   0   6   2     1093.25     1094.45    200.55 o 
   1   6   2      462.08      627.94     76.57 o 
   2   6   2    36812.77    36882.74   1527.81 o 
   3   6   2     2396.88     2371.83    189.95 o 
   4   6   2    34861.57    34764.34   1027.43 o 
   5   6   2     4931.06     4544.82    338.77 o 
   6   6   2    68978.73    68156.45   6138.67 o 
   7   6   2     3644.81     4208.12    350.98 o 
   8   6   2    16675.45    17727.26    730.48 o 
   9   6   2     1336.66      951.86    174.41 o 
  10   6   2     7617.93     8562.01   1048.00 o 
  11   6   2      225.96       21.18    230.53 o 
  12   6   2      123.43      -18.09    237.57 o 
 -13   7   2      220.73      261.18    203.59 o 
 -12   7   2      140.65      112.49    164.43 o 
 -11   7   2     1314.71     1136.11    259.68 o 
 -10   7   2      355.22      371.84    300.45 o 
  -9   7   2      448.91      398.03    159.50 o 
  -8   7   2       83.44       82.28     80.63 o 
  -7   7   2     1194.01     1269.77    143.12 o 
  -6   7   2     1522.62     1371.40    228.62 o 
  -5   7   2    12277.65    12337.21    448.22 o 
  -4   7   2     2170.63     2255.59    148.07 o 
  -3   7   2      770.05      727.20    121.50 o 
  -2   7   2     2139.35     2112.57    162.02 o 
  -1   7   2       29.96       19.59     60.69 o 
   0   7   2     1636.10     1673.23    124.54 o 
   1   7   2    19215.76    19074.88    856.17 o 
   2   7   2      122.76      202.74     92.71 o 
   3   7   2     8253.44     8049.22    523.24 o 
   4   7   2     1675.60     1713.32    113.21 o 
   5   7   2     4496.63     4237.37    313.95 o 
   6   7   2     3071.25     2868.53    213.84 o 
   7   7   2       51.45       65.77     54.46 o 
   8   7   2     2677.99     2113.40    201.46 o 
   9   7   2       69.38      166.72     87.45 o 
  10   7   2     1991.42     1833.33    477.86 o 
  11   7   2      169.04      -38.68    225.03 o 
 -12   8   2     5629.84     5664.56    596.15 o 
 -11   8   2     2268.60     2529.79    375.97 o 
 -10   8   2    20494.94    20669.78   1895.04 o 
  -9   8   2     1740.60     2210.43    316.50 o 
  -8   8   2     2311.37     2294.43    261.62 o 
  -7   8   2      557.67      439.60    114.93 o 
  -6   8   2    12593.66    13004.47    535.34 o 
  -5   8   2      642.68      627.29    113.64 o 
  -4   8   2      869.23      794.70    115.69 o 
  -3   8   2     1403.51     1640.53    174.67 o 
  -2   8   2    34932.15    36426.35   1315.34 o 
  -1   8   2     2859.41     2840.27    182.64 o 
   0   8   2    17451.17    17941.10    875.21 o 
   1   8   2     6594.61     6797.10    368.03 o 
   2   8   2    65258.20    72045.79   3052.35 o 
   3   8   2     7256.22     7394.54    445.02 o 
   4   8   2    19085.86    18979.59    619.45 o 
   5   8   2     2759.55     2711.20    155.95 o 
   6   8   2    17980.15    17454.38   1457.93 o 
   7   8   2      961.26      713.79    135.10 o 
   8   8   2      462.20      236.14    142.69 o 
   9   8   2       99.66       49.30     84.02 o 
  10   8   2     1824.51     2417.89    531.03 o 
  11   8   2       52.24     -170.44    277.69 o 
 -12   9   2        1.55     -147.35    199.52 o 
 -11   9   2     1036.34      757.64    279.53 o 
 -10   9   2       55.54      -88.47    167.40 o 
  -9   9   2      413.06      473.66    184.94 o 
  -8   9   2      437.22      464.87    138.94 o 
  -7   9   2     1319.05     1135.26    211.54 o 
  -6   9   2        7.33       63.90     88.12 o 
  -5   9   2     2018.59     1783.35    181.68 o 
  -4   9   2        5.87       25.42     91.02 o 
  -3   9   2     4315.68     4479.08    430.45 o 
  -2   9   2       33.74      -15.49     84.84 o 
  -1   9   2    11709.29    12213.10    590.52 o 
   0   9   2      222.32      206.93     92.27 o 
   1   9   2      930.56     1095.41    146.01 o 
   2   9   2     3229.19     3055.54    235.34 o 
   3   9   2       12.44       44.08     85.53 o 
   4   9   2     5238.52     5220.16    265.64 o 
   5   9   2     1548.50     1415.05    139.88 o 
   6   9   2     3641.97     3392.58    471.85 o 
   7   9   2       26.00      184.83     82.97 o 
   8   9   2     1782.03     1611.21    345.11 o 
   9   9   2        7.45     -125.00    125.00 o 
  10   9   2      776.94      255.10    342.34 o 
 -11  10   2     1919.34     1866.04    409.90 o 
 -10  10   2    14305.06    15191.68   1229.69 o 
  -9  10   2     3005.56     3221.28    327.29 o 
  -8  10   2     8111.90     8197.60    514.18 o 
  -7  10   2     2579.79     2585.56    512.38 o 
  -6  10   2    13579.49    13791.26    680.86 o 
  -5  10   2     1642.25     1623.96    246.76 o 
  -4  10   2     2292.92     2093.93    218.20 o 
  -3  10   2      462.69      430.00    125.86 o 
  -2  10   2     5777.73     6184.84    346.50 o 
  -1  10   2     1484.94     1363.89    214.87 o 
   0  10   2     2479.50     2767.17    287.46 o 
   1  10   2     2999.63     2930.62    250.11 o 
   2  10   2    19348.80    21304.59    961.88 o 
   3  10   2     3678.84     3778.96    309.16 o 
   4  10   2     9591.74     9494.93    397.78 o 
   5  10   2     2955.07     3049.03    202.80 o 
   6  10   2    13582.82    14054.41   1141.52 o 
   7  10   2     1695.21     1453.14    255.27 o 
   8  10   2     1679.02     1371.16    420.45 o 
   9  10   2      409.83      179.62    105.74 o 
 -10  11   2        2.60      -89.48    203.80 o 
  -9  11   2        2.73      -23.46    120.55 o 
  -8  11   2      284.22      351.89    198.88 o 
  -7  11   2     1963.62     1915.97    263.00 o 
  -6  11   2      704.94      758.02    223.10 o 
  -5  11   2      204.93      366.00    195.76 o 
  -4  11   2      732.49      740.42    170.97 o 
  -3  11   2      126.25      126.72    138.36 o 
  -2  11   2      614.49      463.47    204.56 o 
  -1  11   2     5544.30     5533.09    379.60 o 
   0  11   2      385.38      418.39    145.61 o 
   1  11   2      507.47      551.09    154.84 o 
   2  11   2      621.00      666.06    210.34 o 
   3  11   2     3612.09     3670.79    342.05 o 
   4  11   2      650.92      654.90    146.03 o 
   5  11   2       15.68      -51.38     85.17 o 
   6  11   2     1395.90     1363.52    214.13 o 
   7  11   2      342.87      252.77    118.78 o 
   8  11   2     1186.79     1027.18    228.99 o 
  -9  12   2      438.29      219.76    220.54 o 
  -8  12   2     1289.04     1314.23    270.33 o 
  -7  12   2      212.88      253.51    197.23 o 
  -6  12   2     1349.28     1666.60    269.16 o 
  -5  12   2      944.15     1042.53    216.41 o 
  -4  12   2     3367.59     3296.87    338.20 o 
  -3  12   2     2851.88     2977.86    314.27 o 
  -2  12   2    11284.14    12229.95    697.46 o 
  -1  12   2     6059.38     6088.75    458.94 o 
   0  12   2    17020.73    18219.57   1412.46 o 
   1  12   2     5551.35     5673.66    535.42 o 
   2  12   2    11465.19    11916.49    726.70 o 
   3  12   2     3600.83     4075.57    400.41 o 
   4  12   2     4663.47     5015.92    393.08 o 
   5  12   2      894.76      981.08    239.38 o 
   6  12   2      810.69      622.10    189.79 o 
   7  12   2      136.01      184.70    132.96 o 
  -7  13   2        6.95        5.91    179.43 o 
  -6  13   2       17.66       52.21    140.03 o 
  -5  13   2     4276.30     4659.86    454.38 o 
  -4  13   2      288.27      306.15    173.33 o 
  -3  13   2     2563.82     2788.84    418.08 o 
  -2  13   2       63.95        8.55    140.01 o 
  -1  13   2     3818.74     3886.90    401.68 o 
   0  13   2      377.13      506.82    191.56 o 
   1  13   2       41.54      115.16    146.56 o 
   2  13   2     2240.56     2373.51    563.19 o 
   3  13   2       26.85      118.38    117.02 o 
   4  13   2     2696.44     2515.74    278.20 o 
   5  13   2      718.84      539.16    258.12 o 
  -5  14   2     2046.90     1871.48    346.81 o 
  -4  14   2     4487.35     5754.94   1313.96 o 
  -3  14   2     1388.93     1219.59    286.01 o 
  -2  14   2     1858.24     2125.77    344.91 o 
  -1  14   2      913.09      863.58    304.46 o 
   0  14   2     2803.82     2572.13    454.04 o 
   1  14   2     1044.99     1178.64    282.48 o 
   2  14   2     1122.67      675.01    387.07 o 
   3  14   2      861.45      487.94    291.40 o 
  -1 -15   3      218.50      304.45    213.65 o 
   0 -15   3      124.14      116.08    129.27 o 
   1 -15   3       32.73      -24.51    111.82 o 
  -5 -14   3     1457.47     1359.51    522.58 o 
  -4 -14   3     2811.02     3227.89    285.98 o 
  -3 -14   3     1417.39     1633.38    239.08 o 
  -2 -14   3     1249.31     1496.72    243.42 o 
  -1 -14   3     1430.24     1630.24    218.82 o 
   0 -14   3     4288.78     4300.37    335.40 o 
   1 -14   3     1608.30     1784.50    337.68 o 
   2 -14   3     2576.99     2613.31    333.52 o 
   3 -14   3     2402.04     2468.33    423.91 o 
   4 -14   3     6371.95     6496.80    562.46 o 
   5 -14   3     2988.91     3079.36    408.62 o 
  -7 -13   3      297.10      100.62    148.86 o 
  -6 -13   3      789.10      593.02    203.23 o 
  -5 -13   3     1879.77     2057.18    333.50 o 
  -4 -13   3     1578.83     1563.99    188.87 o 
  -3 -13   3      841.35      851.03    150.41 o 
  -2 -13   3     1134.74      930.24    206.23 o 
  -1 -13   3     2084.68     2321.31    219.76 o 
   0 -13   3       74.48      113.86    100.42 o 
   1 -13   3     1002.00     1119.38    206.69 o 
   2 -13   3      597.96      685.85    196.85 o 
   3 -13   3      792.77      865.14    259.61 o 
   4 -13   3     1981.26     2024.87    291.19 o 
   5 -13   3     3449.58     3778.39    396.99 o 
   6 -13   3     1288.25     1248.58    274.85 o 
   7 -13   3       40.65       24.07    140.57 o 
  -8 -12   3      705.10      724.78    220.48 o 
  -7 -12   3      176.94      278.81    129.14 o 
  -6 -12   3     1264.27      834.84    351.08 o 
  -5 -12   3     1231.21     1592.36    189.64 o 
  -4 -12   3     5934.73     6177.51    360.54 o 
  -3 -12   3     5010.28     5077.01    323.13 o 
  -2 -12   3    15464.45    16597.34    651.64 o 
  -1 -12   3     9133.87    10176.38    453.92 o 
   0 -12   3    21977.31    24310.29   1116.85 o 
   1 -12   3     9504.28    10056.14    551.40 o 
   2 -12   3    16745.32    17618.63   1267.84 o 
   3 -12   3     5813.06     5875.36    427.57 o 
   4 -12   3     6900.52     7212.74    496.76 o 
   5 -12   3     1492.93     1761.16    316.54 o 
   6 -12   3     1633.68     1858.87    288.10 o 
   7 -12   3      272.28      134.17    183.02 o 
   8 -12   3     1007.25     1057.86    371.84 o 
  -9 -11   3       38.46       95.54     93.10 o 
  -8 -11   3      241.43      136.71    117.66 o 
  -7 -11   3      780.33      734.63    127.66 o 
  -6 -11   3      139.43      114.27     81.60 o 
  -5 -11   3      594.78      715.86    129.72 o 
  -4 -11   3        5.92        2.50     59.63 o 
  -3 -11   3      758.05      626.67    108.47 o 
  -2 -11   3       39.13        2.49     57.58 o 
  -1 -11   3      430.36      284.89    124.75 o 
   0 -11   3       23.27       -4.83     91.64 o 
   1 -11   3     1655.09     1732.82    232.36 o 
   2 -11   3      387.52      317.16    146.53 o 
   3 -11   3      676.71      647.97    150.25 o 
   4 -11   3       87.87      164.26    116.96 o 
   5 -11   3      218.07      374.33    147.72 o 
   6 -11   3       66.72       11.97    101.95 o 
   7 -11   3     2565.84     2582.04    312.74 o 
   8 -11   3      203.64      200.68    225.81 o 
   9 -11   3       35.56      296.79    261.57 o 
 -10 -10   3     3901.49     4199.43    516.67 o 
  -9 -10   3      713.23      496.81    148.15 o 
  -8 -10   3     2995.26     2701.71    209.14 o 
  -7 -10   3     1666.61     1769.05    183.15 o 
  -6 -10   3    15817.97    16617.40    605.81 o 
  -5 -10   3     5095.36     5378.67    314.95 o 
  -4 -10   3     9867.24     9758.52    404.43 o 
  -3 -10   3     4846.27     4902.76    223.07 o 
  -2 -10   3    25662.63    27725.29    879.75 o 
  -1 -10   3     3706.03     3571.70    221.63 o 
   0 -10   3     8387.37     8370.63    373.57 o 
   1 -10   3     2555.84     2545.94    198.40 o 
   2 -10   3    18771.59    19672.72    908.88 o 
   3 -10   3     1152.94     1130.74    191.20 o 
   4 -10   3     3416.26     3606.99    444.22 o 
   5 -10   3     2447.03     2369.22    237.13 o 
   6 -10   3    10180.24    10524.02    572.01 o 
   7 -10   3     2462.69     2300.03    276.42 o 
   8 -10   3     4259.22     3867.85    870.83 o 
   9 -10   3     1189.18     1472.66    372.05 o 
  10 -10   3     8119.48     8341.37    896.76 o 
 -11  -9   3     1440.39     1162.85    390.40 o 
 -10  -9   3      160.92       11.25     81.44 o 
  -9  -9   3       38.71      -88.49    121.25 o 
  -8  -9   3      420.41      331.70    109.28 o 
  -7  -9   3      688.07      804.52    134.91 o 
  -6  -9   3     1515.05     1446.21    124.42 o 
  -5  -9   3     8296.40     8430.79    309.54 o 
  -4  -9   3     2662.23     2534.41    145.48 o 
  -3  -9   3     2075.46     2079.48    149.40 o 
  -2  -9   3      244.54      260.55     66.92 o 
  -1  -9   3      123.88       95.50     65.75 o 
   0  -9   3     1354.65     1498.37    131.60 o 
   1  -9   3     8619.11     8562.59    413.32 o 
   2  -9   3     1993.79     2175.11    204.10 o 
   3  -9   3     4184.55     4080.31    288.16 o 
   4  -9   3     2818.88     2657.59    248.40 o 
   5  -9   3     2062.75     1975.03    254.95 o 
   6  -9   3     1586.48     1607.34    192.30 o 
   7  -9   3     1315.20     1277.55    273.82 o 
   8  -9   3      181.74      209.61    314.41 o 
   9  -9   3     1312.84     1266.22    327.33 o 
  10  -9   3      419.08      302.15    241.29 o 
  11  -9   3     2790.91     2662.02    504.66 o 
 -12  -8   3      586.79      464.00    196.60 o 
 -11  -8   3       73.69       69.82     95.19 o 
 -10  -8   3     3048.26     2820.41    710.70 o 
  -9  -8   3      184.14      164.82    106.37 o 
  -8  -8   3      135.32      237.20     78.35 o 
  -7  -8   3     2433.99     2332.71    216.15 o 
  -6  -8   3    21091.44    22162.76    992.15 o 
  -5  -8   3     3348.00     3429.41    156.76 o 
  -4  -8   3    27108.86    27905.11    786.72 o 
  -3  -8   3     8726.99     8989.24    264.58 o 
  -2  -8   3   112956.46   126461.55   4970.71 o 
  -1  -8   3    15042.06    15678.79    572.04 o 
   0  -8   3    47917.64    51182.51   1821.93 o 
   1  -8   3     7220.07     7438.10    280.90 o 
   2  -8   3    53611.16    57046.68   2511.30 o 
   3  -8   3     4734.22     4817.61    281.72 o 
   4  -8   3      209.01      235.29    105.78 o 
   5  -8   3      210.84      169.16     88.57 o 
   6  -8   3     5101.68     5236.00    312.69 o 
   7  -8   3      126.64      141.36    144.85 o 
   8  -8   3      364.93      430.25    338.89 o 
   9  -8   3      475.94      606.83    233.91 o 
  10  -8   3    13842.28    13777.85   1091.91 o 
  11  -8   3     1236.13     1271.46    360.28 o 
  12  -8   3     3529.61     3738.02    593.29 o 
 -13  -7   3      243.93      291.21    185.25 o 
 -12  -7   3      479.33      527.45    196.91 o 
 -11  -7   3      402.82      329.73    160.48 o 
 -10  -7   3      703.35      591.95    174.03 o 
  -9  -7   3      261.82      212.80     95.23 o 
  -8  -7   3      310.31      235.31     88.17 o 
  -7  -7   3      998.10     1005.83    124.19 o 
  -6  -7   3      315.06      365.72     74.12 o 
  -5  -7   3     2030.34     1902.51    104.69 o 
  -4  -7   3      549.43      515.60     77.14 o 
  -3  -7   3     2796.06     2616.42    122.06 o 
  -2  -7   3      988.22      973.06     68.80 o 
  -1  -7   3     8588.69     8885.40    319.51 o 
   0  -7   3      347.72      455.28     63.07 o 
   1  -7   3        1.14      -52.60     57.78 o 
   2  -7   3      897.04      905.58    108.14 o 
   3  -7   3      240.44      178.03     79.97 o 
   4  -7   3      120.55      238.46    128.23 o 
   5  -7   3    10989.31    10757.32    492.15 o 
   6  -7   3      117.93       69.77    108.72 o 
   7  -7   3     1910.59     1835.73    261.49 o 
   8  -7   3     1321.75     1059.23    403.78 o 
   9  -7   3     2585.42     2704.02    373.57 o 
  10  -7   3     1933.51     2126.35    382.39 o 
  11  -7   3      104.41      297.46    227.80 o 
  12  -7   3     1513.46     1195.20    367.12 o 
 -13  -6   3       17.21       -6.53    120.46 o 
 -12  -6   3      450.99      392.38    178.85 o 
 -11  -6   3      404.21      173.23    137.54 o 
 -10  -6   3    10880.60    11463.89    563.64 o 
  -9  -6   3     1525.95     1462.60    151.08 o 
  -8  -6   3    15311.77    15281.74   1111.46 o 
  -7  -6   3     2331.73     2388.11    132.80 o 
  -6  -6   3    92392.50    95056.09   3527.01 o 
  -5  -6   3     6553.48     6450.32    186.64 o 
  -4  -6   3    69500.64    71839.09   2243.25 o 
  -3  -6   3    13579.32    13979.66    311.79 o 
  -2  -6   3    82727.28    91679.01   3036.35 o 
  -1  -6   3     2323.22     2435.28    138.95 o 
   0  -6   3     4072.75     4385.54    167.43 o 
   1  -6   3     3211.37     3352.32    151.27 o 
   2  -6   3     6371.37     6146.60    363.82 o 
   3  -6   3     1630.15     1810.72    108.96 o 
   4  -6   3      473.42      629.15     84.55 o 
   5  -6   3      177.51      179.94     86.78 o 
   6  -6   3    33365.84    33681.68   1695.60 o 
   7  -6   3     1515.43     1377.01    217.66 o 
   8  -6   3    20848.09    20777.75   1659.69 o 
   9  -6   3     1647.47     1567.89    281.43 o 
  10  -6   3    28951.24    29548.96   1877.78 o 
  11  -6   3     1457.01     1351.55    320.16 o 
  12  -6   3     5908.96     6137.72   1135.67 o 
 -13  -5   3     1611.87     1416.02    487.74 o 
 -12  -5   3      129.15      434.59    307.78 o 
 -11  -5   3      252.65       38.75    120.06 o 
 -10  -5   3      201.20      142.42     73.09 o 
  -9  -5   3     1658.15     1626.36    107.95 o 
  -8  -5   3      312.23      390.95     58.02 o 
  -7  -5   3    10017.65     9443.32    324.04 o 
  -6  -5   3      721.10      649.44     54.83 o 
  -5  -5   3        4.45       46.09     33.12 o 
  -4  -5   3      509.56      469.47     42.61 o 
  -3  -5   3    18107.21    17269.13    513.96 o 
  -2  -5   3       28.11       57.74     24.95 o 
  -1  -5   3    14738.76    15018.24    297.56 o 
   0  -5   3     3113.46     2933.74    112.60 o 
   1  -5   3        3.29       31.83     53.21 o 
   2  -5   3     3103.30     3110.25    115.02 o 
   3  -5   3    12704.00    11513.46    347.83 o 
   4  -5   3     2805.39     2683.11    132.01 o 
   5  -5   3     2457.92     2302.51    192.37 o 
   6  -5   3     2903.82     2517.79    231.46 o 
   7  -5   3      120.34       20.87    157.95 o 
   8  -5   3     3139.44     2755.70    302.75 o 
   9  -5   3     5562.80     4848.51    454.09 o 
  10  -5   3     2084.11     2070.49    338.56 o 
  11  -5   3      105.66       78.77    164.02 o 
  12  -5   3     1479.28     1234.70    573.58 o 
  13  -5   3     1108.79     1264.16    365.73 o 
 -14  -4   3     2128.09     2460.75    433.12 o 
 -13  -4   3       23.59       73.04    205.72 o 
 -12  -4   3     2616.43     2718.28    219.07 o 
 -11  -4   3      133.98      114.33     58.87 o 
 -10  -4   3     3713.95     3868.32    181.58 o 
  -9  -4   3       89.80      162.65     93.31 o 
  -8  -4   3    21051.00    22221.77    732.31 o 
  -7  -4   3     2029.96     2108.15    120.17 o 
  -6  -4   3    69252.88    67746.51   3706.75 o 
  -5  -4   3     5743.65     6120.30    195.29 o 
  -4  -4   3   123609.25   130562.70   4050.43 o 
  -3  -4   3     1751.73     1751.80     71.75 o 
  -2  -4   3   110474.53   118751.86   3932.43 o 
  -1  -4   3      338.49      398.33     39.21 o 
   0  -4   3    37741.12    40289.24   1326.40 o 
   1  -4   3     2050.08     1985.86     68.89 o 
   2  -4   3    20778.80    21766.88    534.62 o 
   3  -4   3      164.13      215.45     43.77 o 
   4  -4   3     9404.17     9391.87    384.41 o 
   5  -4   3      367.55      399.03     98.46 o 
   6  -4   3    16205.23    15900.20   1007.13 o 
   7  -4   3     1584.31     1535.12    193.09 o 
   8  -4   3    27446.47    27475.04   1423.20 o 
   9  -4   3      874.87      781.43    192.99 o 
  10  -4   3    20968.44    21317.84   1285.01 o 
  11  -4   3     1094.12     1103.96    477.68 o 
  12  -4   3     8143.43     9543.09   1332.22 o 
  13  -4   3      240.03      293.90    241.01 o 
 -14  -3   3      279.42      -17.83    281.33 o 
 -13  -3   3      207.96      197.38    103.63 o 
 -12  -3   3      370.95      347.81     97.37 o 
 -11  -3   3     4184.21     4577.79    290.54 o 
 -10  -3   3      176.51      209.43     79.65 o 
  -9  -3   3      118.12       78.40     51.65 o 
  -8  -3   3      574.47      628.60    101.07 o 
  -7  -3   3     2670.44     2457.44    184.73 o 
  -6  -3   3       13.08       27.64     35.05 o 
  -5  -3   3    32503.39    28279.04   1054.01 o 
  -4  -3   3      740.95      723.25     38.38 o 
  -3  -3   3     2055.09     2065.70     58.46 o 
  -2  -3   3      767.60      777.36     27.66 o 
  -1  -3   3    30516.51    31185.96    629.15 o 
   0  -3   3     2269.22     2111.80     57.96 o 
   1  -3   3    28378.75    27963.67    660.48 o 
   2  -3   3      673.02      666.37     43.67 o 
   3  -3   3      583.48      563.39     70.07 o 
   4  -3   3     1748.50     2070.28    230.30 o 
   5  -3   3    33518.23    31030.91   1366.38 o 
   6  -3   3     4626.67     4304.55    280.64 o 
   7  -3   3      437.96      439.05    127.22 o 
   8  -3   3     4497.78     4414.80    361.91 o 
   9  -3   3     1848.74     1902.24    263.48 o 
  10  -3   3     3498.59     3617.94    403.89 o 
  11  -3   3     2705.66     2997.33    681.01 o 
  12  -3   3     2183.61     1440.21    983.51 o 
  13  -3   3       37.02      210.52    301.53 o 
 -14  -2   3      184.29       45.11     70.40 o 
 -13  -2   3       13.65        0.21     75.16 o 
 -12  -2   3     9608.10    11273.60    446.14 o 
 -11  -2   3      289.17      360.48    130.71 o 
 -10  -2   3    22362.66    25279.99   3774.13 o 
  -9  -2   3      249.88      310.10     68.80 o 
  -8  -2   3   128114.45   147968.81   7975.81 o 
  -7  -2   3     3286.54     3165.68    268.52 o 
  -6  -2   3   116387.49   127808.10   6043.79 o 
  -5  -2   3     2957.31     2832.11    135.31 o 
  -4  -2   3   151347.13   146193.28   5519.57 o 
  -3  -2   3       95.96      160.11     22.18 o 
  -2  -2   3      543.88      672.56     18.94 o 
  -1  -2   3     8984.85     9770.66    123.36 o 
   0  -2   3    12884.25    11992.29    200.53 o 
   2  -2   3    11799.97    11986.45    352.49 o 
   3  -2   3     2561.67     2654.36    125.60 o 
   8  -2   3    89355.70    90854.68   5655.35 o 
   9  -2   3      367.00      449.63    163.99 o 
  10  -2   3    16568.72    16759.89    603.72 o 
  11  -2   3      261.03      194.97     62.11 o 
  12  -2   3     8847.94     9469.84    644.96 o 
  13  -2   3       10.58        5.08    120.89 o 
 -14  -1   3       76.38       64.12     56.96 o 
 -13  -1   3      955.86      828.59    126.05 o 
 -12  -1   3      102.97      169.48     83.94 o 
 -11  -1   3        2.64       50.73    127.49 o 
 -10  -1   3       81.33       60.75    118.63 o 
  -9  -1   3     1554.04     1403.62    224.61 o 
  -8  -1   3      210.27      220.79     62.29 o 
  -7  -1   3      985.29      721.52     77.06 o 
  -6  -1   3        6.23       44.18     48.26 o 
  -5  -1   3     4399.46     3085.41    172.66 o 
  -4  -1   3       22.70       50.26     38.23 o 
  -3  -1   3    17731.52    14400.09    354.76 o 
  -2  -1   3     1828.38     1589.37     74.65 o 
  -1  -1   3      198.03      191.83     34.91 o 
   0  -1   3     1537.87     1605.64     49.05 o 
   1  -1   3       42.26       66.48     19.08 o 
   2  -1   3     4525.95     4492.87     84.16 o 
   9  -1   3      746.27      858.07     72.97 o 
  10  -1   3     2885.15     2816.16    128.62 o 
  11  -1   3        6.45       32.51     85.75 o 
  12  -1   3     1501.78     1435.07    272.06 o 
  13  -1   3      549.82      373.44    259.19 o 
 -14   0   3     1204.67      690.43    562.90 o 
 -13   0   3        0.21      -16.62     67.84 o 
 -12   0   3    22100.25    24434.60   1090.19 o 
 -11   0   3        0.56       15.64     54.28 o 
 -10   0   3    12749.31    12092.10    710.57 o 
  -9   0   3        1.43       -5.86     39.69 o 
  -8   0   3    97514.73    90361.66   5484.76 o 
  -7   0   3        0.08       40.82    116.28 o 
  -6   0   3    27952.56    23445.71   1103.73 o 
  -4   0   3    89622.74    99040.16   4927.07 o 
  -3   0   3        0.40       -6.86     11.12 o 
  -2   0   3    29595.38    30177.11    594.98 o 
   0   0   3   110312.68   129774.26   8109.44 o 
   1   0   3        0.16        8.63      8.89 o 
   2   0   3    17704.32    16163.90    556.86 o 
   3   0   3        0.01       19.56     47.32 o 
   4   0   3   137323.81   136474.09   5629.91 o 
   5   0   3        0.00       19.43     11.82 o 
   6   0   3    29439.57    30235.73   1737.36 o 
   7   0   3        0.01       15.45     19.61 o 
   8   0   3    58448.08    66201.94   4195.57 o 
   9   0   3        5.22      -11.68     21.26 o 
  10   0   3     2990.94     2781.14    152.47 o 
  11   0   3        0.79       46.42    188.84 o 
  12   0   3     5586.87     6731.81    926.84 o 
  13   0   3        1.72      -17.00    385.23 o 
 -14   1   3       26.51      -25.10    135.12 o 
 -13   1   3      858.78      913.98    107.60 o 
 -12   1   3      113.23      151.61     68.08 o 
 -11   1   3        0.62        1.60     64.16 o 
 -10   1   3       78.76       79.44    105.45 o 
  -9   1   3     1096.35     1003.32    104.49 o 
  -8   1   3      218.66      251.38     75.96 o 
  -7   1   3      407.46      335.31    112.21 o 
  -6   1   3       99.13      135.97     44.76 o 
  -5   1   3     2685.50     2718.94    156.87 o 
  -4   1   3       38.43       69.97     25.90 o 
  -3   1   3    23300.08    23210.47    944.80 o 
  -2   1   3     2581.83     2610.46     48.86 o 
  -1   1   3       38.45       51.85     11.58 o 
   0   1   3     2820.50     2745.79     93.05 o 
   1   1   3       98.37      102.22     51.71 o 
   2   1   3     6004.39     5593.14    198.82 o 
   3   1   3    13507.16    12186.71    741.41 o 
   4   1   3     9677.97     9203.83    492.43 o 
   5   1   3      909.86      974.34    159.45 o 
   6   1   3     7188.30     6686.14    467.02 o 
   7   1   3      767.72      851.32    213.01 o 
   8   1   3     5126.06     5293.39    550.49 o 
   9   1   3     1185.62     1161.63    310.85 o 
  10   1   3     2455.41     2523.39    776.55 o 
  11   1   3        2.85      -47.96    198.80 o 
  12   1   3     1314.31     2380.51    516.09 o 
  13   1   3      516.79       11.74    337.22 o 
 -14   2   3     1703.05     1012.86    897.91 o 
 -13   2   3       12.22      -65.30     77.21 o 
 -12   2   3    23701.95    26214.04   1730.08 o 
 -11   2   3      566.75      599.65    168.60 o 
 -10   2   3    39832.45    44255.51   2229.50 o 
  -9   2   3      385.06      525.67    107.25 o 
  -8   2   3   129262.15   144458.13   9749.57 o 
  -7   2   3      626.48      579.33     81.04 o 
  -6   2   3    37809.04    39838.18   1612.03 o 
  -5   2   3        6.83       13.71     23.85 o 
  -4   2   3    31584.87    33893.05    849.46 o 
  -3   2   3      105.00      111.31     20.80 o 
  -2   2   3    42792.13    48178.91   1288.74 o 
  -1   2   3     7559.19     7923.63    172.98 o 
   0   2   3     1637.45     1393.64     49.41 o 
   1   2   3     1368.26     1379.64     66.33 o 
   2   2   3    15026.63    15713.25    477.23 o 
   3   2   3      370.56      398.06     17.91 o 
   4   2   3   144480.38   143099.91  10065.14 o 
   5   2   3     1636.79     1939.26    213.37 o 
   6   2   3    83829.89    81586.22   5903.68 o 
   7   2   3      667.61      695.80    317.94 o 
   8   2   3    67505.88    66583.30   5239.31 o 
   9   2   3      135.49      106.43    273.18 o 
  10   2   3     4545.45     4577.08    557.43 o 
  11   2   3      104.21      231.48    221.29 o 
  12   2   3     1830.73     2080.83    455.62 o 
  13   2   3        4.52      -81.56    370.55 o 
 -14   3   3       33.58       52.17    126.99 o 
 -13   3   3       17.67       28.70     98.54 o 
 -12   3   3      290.66      336.67    144.54 o 
 -11   3   3     4672.61     4747.60    357.03 o 
 -10   3   3       94.81       79.39     89.92 o 
  -9   3   3     2970.11     2847.53    216.00 o 
  -8   3   3       19.33      -24.59    109.91 o 
  -7   3   3      840.78      881.82    103.15 o 
  -6   3   3      271.18      253.39     56.17 o 
  -5   3   3    32307.23    33058.50   1165.72 o 
  -4   3   3     2845.32     2808.13     86.35 o 
  -3   3   3       23.20       54.00     29.80 o 
  -2   3   3     3491.69     3546.01    105.50 o 
  -1   3   3    13979.87    12788.61    280.61 o 
   0   3   3     4468.92     4278.41    176.37 o 
   1   3   3    41872.00    38351.73   1127.50 o 
   2   3   3     5168.91     4992.30    181.38 o 
   3   3   3     1574.77     1552.14    129.91 o 
   4   3   3     4922.30     4643.34    351.49 o 
   5   3   3    16113.96    13282.01    384.35 o 
   6   3   3     6397.60     5429.50    389.77 o 
   7   3   3     1576.63     1857.58    278.49 o 
   8   3   3     4515.91     4255.17    443.52 o 
   9   3   3      214.29      212.78    178.15 o 
  10   3   3     1933.41     1874.07    362.53 o 
  11   3   3     1406.99     1857.68    387.53 o 
  12   3   3     1741.06     1914.62    444.32 o 
  13   3   3      333.97       17.39    324.24 o 
 -14   4   3     8476.54     9916.14    766.88 o 
 -13   4   3      515.66      531.55    189.71 o 
 -12   4   3    19506.13    22144.91   1258.15 o 
 -11   4   3      840.40     1221.87    201.56 o 
 -10   4   3    30573.92    31786.87   1620.99 o 
  -9   4   3      801.95     1018.28    148.87 o 
  -8   4   3    19166.68    19113.58    842.11 o 
  -7   4   3     1129.15     1263.52    127.35 o 
  -6   4   3     8772.77     9057.19    271.28 o 
  -5   4   3       15.54        1.83     31.02 o 
  -4   4   3     2990.68     3116.60    108.82 o 
  -3   4   3     1162.11     1230.20     64.45 o 
  -2   4   3    19480.97    20361.42    504.64 o 
  -1   4   3      502.54      607.80     49.79 o 
   0   4   3    92203.06    98186.93   3794.12 o 
   1   4   3     2378.56     2203.13    100.60 o 
   2   4   3    86910.41    88344.65   3466.67 o 
   3   4   3     7706.91     7856.62    353.61 o 
   4   4   3    77265.63    82843.13   2863.86 o 
   5   4   3     1325.28     1715.64    197.33 o 
   6   4   3    32506.70    33987.85   1070.79 o 
   7   4   3      196.02      119.59    118.21 o 
   8   4   3     4622.91     3917.44    467.82 o 
   9   4   3       42.11      169.77    183.24 o 
  10   4   3      319.06      422.64    243.46 o 
  11   4   3        2.40     -290.72    290.72 o 
  12   4   3      511.73      597.96    314.10 o 
 -14   5   3       41.00      112.39    158.65 o 
 -13   5   3     1270.15     1425.80    270.34 o 
 -12   5   3       19.65       52.71    123.84 o 
 -11   5   3       54.58      -36.90    106.38 o 
 -10   5   3        0.11       48.71     99.05 o 
  -9   5   3     6701.46     6794.89    651.21 o 
  -8   5   3      113.57      127.95     91.41 o 
  -7   5   3     1485.76     1426.23    185.12 o 
  -6   5   3       97.15       77.83     50.22 o 
  -5   5   3      159.17      207.38     64.63 o 
  -4   5   3      402.89      452.50    102.25 o 
  -3   5   3    29550.13    30290.46    887.65 o 
  -2   5   3      566.08      650.78    195.58 o 
  -1   5   3     2711.95     2728.41    112.67 o 
   0   5   3     1633.29     1722.21     97.01 o 
   1   5   3     9955.00     9755.44    350.78 o 
   2   5   3     7495.14     6913.73    295.56 o 
   3   5   3    12310.20    11217.36    416.21 o 
   4   5   3    11036.34    10702.05    299.03 o 
   5   5   3       70.58      131.06     62.18 o 
   6   5   3     5982.92     6092.63    441.80 o 
   7   5   3     5210.52     4773.99    294.16 o 
   8   5   3     3097.11     2256.61    785.16 o 
   9   5   3     2040.70     2309.84    441.22 o 
  10   5   3     1567.11     1421.80    386.11 o 
  11   5   3        4.75      185.53    239.25 o 
  12   5   3      991.96       14.68    198.98 o 
 -13   6   3      730.76      796.52    239.02 o 
 -12   6   3    10168.77    11292.23    793.09 o 
 -11   6   3     2496.05     2426.33    310.62 o 
 -10   6   3    33026.44    34796.40   1955.52 o 
  -9   6   3     2360.89     2409.38    434.25 o 
  -8   6   3    20630.18    20732.58    744.29 o 
  -7   6   3     1539.15     1487.97    160.60 o 
  -6   6   3    30036.67    31014.49   1150.91 o 
  -5   6   3      430.34      418.41     73.71 o 
  -4   6   3      574.74      578.47     94.23 o 
  -3   6   3      399.38      557.90     88.54 o 
  -2   6   3    16591.89    17498.62    519.73 o 
  -1   6   3      984.38     1046.38    160.73 o 
   0   6   3    13294.84    13465.47    420.24 o 
   1   6   3     2684.14     2768.41    244.89 o 
   2   6   3    84215.01    88987.11   3738.26 o 
   3   6   3     3950.05     4111.49    264.74 o 
   4   6   3    32370.88    32692.13   1281.16 o 
   5   6   3     3169.26     3048.45    186.25 o 
   6   6   3    29143.41    27223.21   1894.96 o 
   7   6   3     1401.65     1323.31    305.80 o 
   8   6   3     2905.69     3512.95    463.96 o 
   9   6   3      218.12       20.38    213.42 o 
  10   6   3     3304.04     3969.04    703.30 o 
  11   6   3       82.19       92.75    248.15 o 
  12   6   3       91.38       -9.11    211.51 o 
 -13   7   3        8.17     -103.51    161.90 o 
 -12   7   3       33.07      -28.12    132.20 o 
 -11   7   3      207.57       57.38    130.78 o 
 -10   7   3        5.78       66.75    127.04 o 
  -9   7   3     1352.66     1309.08    371.40 o 
  -8   7   3      243.85      185.80    109.45 o 
  -7   7   3      204.24      291.20    114.71 o 
  -6   7   3     1356.83     1375.19    225.90 o 
  -5   7   3     2744.14     2628.85    167.06 o 
  -4   7   3     2297.03     2244.08    145.22 o 
  -3   7   3     1140.02     1339.69    115.75 o 
  -2   7   3     1176.92     1168.87    108.71 o 
  -1   7   3      472.11      550.54     86.43 o 
   0   7   3     3634.70     3919.36    240.80 o 
   1   7   3     7357.55     7042.15    352.27 o 
   2   7   3     2303.91     2450.60    208.78 o 
   3   7   3     2060.41     1765.91    168.10 o 
   4   7   3     2917.04     3005.54    236.44 o 
   5   7   3     1023.52      912.03     89.69 o 
   6   7   3     3156.01     2504.82    245.81 o 
   7   7   3      111.65      102.74     59.61 o 
   8   7   3     2232.99     2090.22    219.01 o 
   9   7   3      136.00       46.53    199.56 o 
  10   7   3     1571.57     1701.05    537.04 o 
  11   7   3        5.70     -278.70    353.78 o 
 -12   8   3     4590.03     4421.35    851.86 o 
 -11   8   3      955.42     1069.67    265.83 o 
 -10   8   3    12334.25    12558.25    884.86 o 
  -9   8   3      212.47      156.19    104.28 o 
  -8   8   3      102.60       24.10     78.91 o 
  -7   8   3       25.56      166.61     91.99 o 
  -6   8   3     5136.96     4887.95    278.34 o 
  -5   8   3      718.75      591.55    134.64 o 
  -4   8   3     1247.15     1089.05    158.18 o 
  -3   8   3     4011.45     4068.16    224.46 o 
  -2   8   3    60502.73    64976.04   2791.70 o 
  -1   8   3     7194.83     7427.78    325.96 o 
   0   8   3    46568.64    49439.93   1906.85 o 
   1   8   3     5699.93     5817.76    295.80 o 
   2   8   3    70002.24    75568.74   3300.19 o 
   3   8   3     4505.02     4589.81    292.47 o 
   4   8   3     9819.33    10029.01    507.04 o 
   5   8   3     1881.26     1723.28    125.17 o 
   6   8   3     6847.06     7582.38    791.27 o 
   7   8   3      483.22      567.76    131.16 o 
   8   8   3      229.46      227.22    131.48 o 
   9   8   3        3.46      172.41     95.19 o 
  10   8   3     1057.93     1535.53    506.65 o 
 -12   9   3      134.16      -76.91    179.57 o 
 -11   9   3     2210.93      767.34    461.99 o 
 -10   9   3      137.61      189.22    183.75 o 
  -9   9   3      181.00      244.45    126.64 o 
  -8   9   3      426.86      399.78    163.78 o 
  -7   9   3       55.65       -7.28     78.82 o 
  -6   9   3       13.07       65.28    105.34 o 
  -5   9   3     8958.37     9260.54    520.84 o 
  -4   9   3       33.52       68.82     81.44 o 
  -3   9   3     9623.65     9847.63    449.70 o 
  -2   9   3       92.78       78.48     80.77 o 
  -1   9   3     7589.75     7581.39    370.72 o 
   0   9   3     1519.72     1787.54    180.74 o 
   1   9   3       29.75      150.68    117.60 o 
   2   9   3     5769.94     5475.94    404.50 o 
   3   9   3     1330.16     1051.58    174.03 o 
   4   9   3     7347.56     7434.06    459.25 o 
   5   9   3     2934.99     2894.03    306.40 o 
   6   9   3     3669.48     3480.35    371.49 o 
   7   9   3       86.96       99.39     73.00 o 
   8   9   3     1228.04      918.20    155.19 o 
   9   9   3      567.37      621.86    250.66 o 
  10   9   3      619.65      489.85    368.33 o 
 -11  10   3      983.73      815.38    300.97 o 
 -10  10   3     8148.99     8238.60   1269.84 o 
  -9  10   3     1675.92     1596.21    296.09 o 
  -8  10   3     4072.80     4098.23    419.10 o 
  -7  10   3     2254.77     2292.76    348.89 o 
  -6  10   3    11563.31    11621.36    708.37 o 
  -5  10   3     3184.45     2971.56    293.74 o 
  -4  10   3     5883.24     5858.68    359.50 o 
  -3  10   3     2361.64     2474.53    226.08 o 
  -2  10   3    18879.93    19021.33    941.68 o 
  -1  10   3     2006.74     1927.01    249.50 o 
   0  10   3     7125.27     6670.73    471.30 o 
   1  10   3     1574.81     1660.86    256.40 o 
   2  10   3    15383.44    16391.83   1152.70 o 
   3  10   3     2035.98     2171.08    251.22 o 
   4  10   3     2326.54     2354.23    179.13 o 
   5  10   3     1041.76     1037.67    140.85 o 
   6  10   3     4056.93     3869.34    667.39 o 
   7  10   3      518.21      438.22    152.16 o 
   8  10   3      821.35      644.61    209.32 o 
   9  10   3      168.85      141.34    232.73 o 
 -10  11   3       12.81      -77.39    138.57 o 
  -9  11   3      466.96      377.70    215.61 o 
  -8  11   3      125.68      158.50    137.98 o 
  -7  11   3      129.56      190.20    235.30 o 
  -6  11   3      412.53      554.97    208.23 o 
  -5  11   3     2435.88     2881.60    346.69 o 
  -4  11   3      718.22      763.88    214.39 o 
  -3  11   3       68.33      -90.56    195.03 o 
  -2  11   3     1291.51     1482.73    256.46 o 
  -1  11   3     1806.28     1736.44    281.40 o 
   0  11   3     1821.48     2024.77    245.09 o 
   1  11   3      209.61      227.06    135.24 o 
   2  11   3     2136.57     2301.36    274.21 o 
   3  11   3     1145.32     1226.33    224.87 o 
   4  11   3     1084.90     1202.95    157.49 o 
   5  11   3       73.12      123.29    167.43 o 
   6  11   3      700.59      644.73    142.54 o 
   7  11   3     1687.42     1438.46    198.11 o 
   8  11   3      600.37      529.00    164.99 o 
  -8  12   3      858.38     1109.30    248.48 o 
  -7  12   3      417.22       99.98    210.46 o 
  -6  12   3     2507.51     2428.60    532.08 o 
  -5  12   3     2119.70     1598.82    317.39 o 
  -4  12   3     8227.59     8054.96    549.24 o 
  -3  12   3     4927.74     4885.64    498.13 o 
  -2  12   3    14914.91    15359.03    875.02 o 
  -1  12   3     7152.93     8002.93    551.69 o 
   0  12   3    15093.49    16783.63    910.80 o 
   1  12   3     4038.74     4784.88    516.76 o 
   2  12   3     6632.45     7207.71    554.27 o 
   3  12   3     1692.57     2079.52    309.86 o 
   4  12   3     1590.36     1466.01    205.17 o 
   5  12   3      394.72      418.82    134.04 o 
   6  12   3      357.89      374.84    219.82 o 
  -7  13   3      589.47      672.94    288.68 o 
  -6  13   3       95.74      329.13    233.97 o 
  -5  13   3     5158.98     5619.68    505.68 o 
  -4  13   3       45.70       67.30    139.29 o 
  -3  13   3     1174.13     1271.55    261.08 o 
  -2  13   3      335.35      412.65    187.18 o 
  -1  13   3     1022.25      972.87    283.42 o 
   0  13   3     1575.59     1879.19    466.31 o 
   1  13   3      681.53      698.20    223.73 o 
   2  13   3     2955.11     3248.57    403.63 o 
   3  13   3        3.50       23.47     95.90 o 
   4  13   3     1791.34     1744.62    607.01 o 
  -4  14   3     4493.18     4699.28    520.88 o 
  -3  14   3     1635.54     1607.05    446.69 o 
  -2  14   3     1597.62     1182.89    359.30 o 
  -1  14   3      741.41      790.37    250.61 o 
   0  14   3     2079.14     1997.22    347.74 o 
   1  14   3      663.96      869.28    456.17 o 
   2  14   3      390.56      352.88    217.60 o 
  -1 -15   4       23.48      -20.46    160.51 o 
   0 -15   4       16.47       18.34    105.61 o 
   1 -15   4      148.54      178.26    159.15 o 
  -5 -14   4     2371.20     2749.00    346.57 o 
  -4 -14   4     5357.09     5870.16    485.90 o 
  -3 -14   4     2050.27     2365.84    273.70 o 
  -2 -14   4     2421.89     2230.65    269.01 o 
  -1 -14   4     1556.11     1813.39    242.37 o 
   0 -14   4     4308.97     4741.26    349.29 o 
   1 -14   4     1469.43     1435.90    243.59 o 
   2 -14   4     1331.17     1342.93    253.60 o 
   3 -14   4     1674.81     1902.08    301.24 o 
   4 -14   4     3453.35     3639.10    420.25 o 
   5 -14   4     1904.03     1747.61    562.76 o 
  -7 -13   4       21.51      167.18    115.90 o 
  -6 -13   4     1023.14      318.10    205.20 o 
  -5 -13   4     2783.08     3206.59    283.31 o 
  -4 -13   4     1275.93     1403.93    176.91 o 
  -3 -13   4      231.62      305.84    124.53 o 
  -2 -13   4      170.56      211.73    105.03 o 
  -1 -13   4      212.30      135.84     99.48 o 
   0 -13   4      526.77      544.51    156.39 o 
   1 -13   4     3068.77     3244.23    377.10 o 
   2 -13   4     1693.27     1726.44    248.88 o 
   3 -13   4      460.91      571.35    182.57 o 
   4 -13   4     1422.50     1682.57    417.79 o 
   5 -13   4     1061.50     1012.80    299.49 o 
   6 -13   4      654.73      704.34    229.03 o 
   7 -13   4     1176.59      837.18    258.49 o 
  -8 -12   4      984.88      906.13    157.41 o 
  -7 -12   4      876.45      912.20    145.20 o 
  -6 -12   4     3067.65     3269.88    258.65 o 
  -5 -12   4     2668.08     3196.94    261.21 o 
  -4 -12   4    10396.20    10769.58    468.67 o 
  -3 -12   4     6060.89     6021.83    343.68 o 
  -2 -12   4    21290.99    22485.56    826.44 o 
  -1 -12   4     9177.23     9777.25    493.11 o 
   0 -12   4    20900.10    20802.14   1407.66 o 
   1 -12   4     5661.45     6435.73    410.63 o 
   2 -12   4     9365.91    10124.38    562.52 o 
   3 -12   4     2175.69     2068.83    254.63 o 
   4 -12   4     2811.83     2724.81    361.15 o 
   5 -12   4      708.70      802.70    249.96 o 
   6 -12   4     1351.01     1568.08    462.98 o 
   7 -12   4      228.83      302.47    178.77 o 
   8 -12   4     1374.67     1058.27    381.52 o 
 -10 -11   4      423.74      265.67    144.53 o 
  -9 -11   4     1134.83      904.42    152.28 o 
  -8 -11   4      392.84      251.95    131.35 o 
  -7 -11   4       55.76       49.47    107.53 o 
  -6 -11   4      136.34       67.33     78.94 o 
  -5 -11   4      158.02      176.31     83.49 o 
  -4 -11   4      327.50      245.37     86.51 o 
  -3 -11   4     4437.40     4333.45    265.20 o 
  -2 -11   4     1157.87     1310.14    148.88 o 
  -1 -11   4      326.78      257.55     84.94 o 
   0 -11   4      536.91      465.29    116.40 o 
   1 -11   4     2480.58     2421.16    218.04 o 
   2 -11   4      167.92      150.44    101.15 o 
   3 -11   4     2909.08     2980.94    314.58 o 
   4 -11   4        9.35       45.40     99.32 o 
   5 -11   4      748.23      736.51    176.80 o 
   6 -11   4        7.49       89.45    149.30 o 
   7 -11   4     5534.36     5577.05    650.70 o 
   8 -11   4      161.89      139.84    216.52 o 
   9 -11   4      173.08      245.29    257.00 o 
 -11 -10   4      431.83      639.78    270.47 o 
 -10 -10   4     4964.84     4712.18    483.73 o 
  -9 -10   4     2027.57     1859.58    192.44 o 
  -8 -10   4     6136.88     5976.54    360.06 o 
  -7 -10   4     3881.45     3850.06    226.02 o 
  -6 -10   4    27331.75    29756.52   1312.46 o 
  -5 -10   4     6746.95     7141.36    296.28 o 
  -4 -10   4    18809.97    19337.06    619.63 o 
  -3 -10   4     5634.88     5779.59    270.59 o 
  -2 -10   4    25171.79    27355.06    908.30 o 
  -1 -10   4     2126.90     2390.01    151.37 o 
   0 -10   4     1098.52     1229.99    240.64 o 
   1 -10   4     1705.76     1693.80    198.43 o 
   2 -10   4     4334.46     4292.89    317.40 o 
   3 -10   4     1218.06     1199.32    325.33 o 
   4 -10   4     2112.26     2182.60    214.34 o 
   5 -10   4     1196.29     1049.60    178.04 o 
   6 -10   4    14372.63    14379.75    723.27 o 
   7 -10   4     3225.51     3149.63    743.81 o 
   8 -10   4     8946.42     8372.15    816.36 o 
   9 -10   4     2311.57     2458.04    462.76 o 
  10 -10   4    10650.71    10788.26   1069.62 o 
 -11  -9   4      228.89      122.82    110.32 o 
 -10  -9   4      139.49      -62.25     99.68 o 
  -9  -9   4      298.23      201.97     89.21 o 
  -8  -9   4      416.17      419.69    165.46 o 
  -7  -9   4      552.15      601.27    129.21 o 
  -6  -9   4      543.26      551.65     87.61 o 
  -5  -9   4     3420.90     3454.19    195.87 o 
  -4  -9   4      316.25      254.86     76.97 o 
  -3  -9   4        2.80       43.58     66.29 o 
  -2  -9   4        2.79       -2.55     46.74 o 
  -1  -9   4      182.06      233.38     72.04 o 
   0  -9   4     2417.97     2466.98    161.05 o 
   1  -9   4     4459.07     4429.89    230.39 o 
   2  -9   4     2418.27     2299.52    172.43 o 
   3  -9   4       85.10      127.91    116.10 o 
   4  -9   4     1180.02     1257.65    153.45 o 
   5  -9   4        6.20      -54.41    103.46 o 
   6  -9   4     1471.40     1373.17    256.18 o 
   7  -9   4     3349.66     3765.03    735.24 o 
   8  -9   4      645.92      679.54    254.34 o 
   9  -9   4      575.05      663.03    275.55 o 
  10  -9   4      780.03      729.62    314.85 o 
  11  -9   4      851.83      769.17    342.53 o 
 -12  -8   4      463.65      331.75    161.31 o 
 -11  -8   4      509.22      473.01    144.78 o 
 -10  -8   4     6646.44     6007.18   1018.07 o 
  -9  -8   4      462.65      390.58     97.28 o 
  -8  -8   4     4432.36     3720.72    244.29 o 
  -7  -8   4     2312.53     2272.19    145.31 o 
  -6  -8   4    39318.16    40142.58   1273.79 o 
  -5  -8   4     4845.61     5033.94    204.36 o 
  -4  -8   4    23792.32    24693.69    730.75 o 
  -3  -8   4     5061.54     5297.16    197.95 o 
  -2  -8   4    67111.27    71999.70   2353.79 o 
  -1  -8   4     7590.34     8013.14    234.59 o 
   0  -8   4     9613.68     9735.36    327.71 o 
   1  -8   4     1401.29     1395.34    118.83 o 
   2  -8   4    27566.13    28983.31   1094.05 o 
   3  -8   4      633.15      672.65    126.07 o 
   4  -8   4     1341.98     1296.17    138.18 o 
   5  -8   4     2348.63     2148.57    186.41 o 
   6  -8   4    18892.97    18558.99   1094.91 o 
   7  -8   4     1707.47     1509.94    467.12 o 
   8  -8   4     4014.61     3799.19    438.48 o 
   9  -8   4     1308.38     1349.74    315.41 o 
  10  -8   4    14706.75    15411.89   1225.64 o 
  11  -8   4     1598.69     1392.26    389.75 o 
 -13  -7   4        0.39       36.46    118.58 o 
 -12  -7   4      268.26       39.37    111.51 o 
 -11  -7   4     1429.73     1309.00    215.49 o 
 -10  -7   4      749.49      395.61    319.96 o 
  -9  -7   4      515.86      389.09     84.43 o 
  -8  -7   4      126.79       48.04     69.76 o 
  -7  -7   4      200.18      257.42     75.10 o 
  -6  -7   4        3.86       36.34     43.68 o 
  -5  -7   4     8416.59     8054.69    240.93 o 
  -4  -7   4     1711.41     1702.43     90.57 o 
  -3  -7   4     9775.88     9444.37    271.02 o 
  -2  -7   4     4438.73     4224.62    133.91 o 
  -1  -7   4     8980.17     9188.98    258.64 o 
   0  -7   4      504.27      565.27     80.81 o 
   1  -7   4     4367.66     4456.87    206.32 o 
   2  -7   4       54.46      103.93     55.27 o 
   3  -7   4     6070.95     5860.31    235.08 o 
   4  -7   4      391.05      398.66     88.26 o 
   5  -7   4    18990.74    18184.11    666.33 o 
   6  -7   4      598.10      535.37    166.23 o 
   7  -7   4     1368.98     1483.88    429.14 o 
   8  -7   4     2179.06     2178.62    326.23 o 
   9  -7   4      319.30      319.85    199.72 o 
  10  -7   4     2813.22     3006.62    459.46 o 
  11  -7   4      539.41      585.14    283.45 o 
  12  -7   4     1577.49     1264.32    393.36 o 
 -13  -6   4       78.94       20.00    112.16 o 
 -12  -6   4     1534.15     1309.29    228.96 o 
 -11  -6   4      859.46     1092.90    192.63 o 
 -10  -6   4    27138.33    29337.47   1332.94 o 
  -9  -6   4     5237.97     4722.61    613.47 o 
  -8  -6   4    40271.39    37705.89   3233.60 o 
  -7  -6   4     9687.79     9884.21    574.44 o 
  -6  -6   4    96234.17   101630.81   3912.90 o 
  -5  -6   4     2548.47     2494.19    109.53 o 
  -4  -6   4    30426.71    31496.96   1069.20 o 
  -3  -6   4      785.15      803.71     57.22 o 
  -2  -6   4    15752.12    16537.98    357.43 o 
  -1  -6   4      326.96      432.16     49.52 o 
   0  -6   4     3454.43     3585.48    120.82 o 
   1  -6   4     1306.42     1444.06     83.92 o 
   2  -6   4     5394.00     5439.35    286.58 o 
   3  -6   4      514.76      518.42     90.05 o 
   4  -6   4     7094.16     6839.54    260.62 o 
   5  -6   4     2486.16     2425.09    233.96 o 
   6  -6   4    67721.61    70719.37   4731.81 o 
   7  -6   4     4142.24     4216.36    374.21 o 
   8  -6   4    32290.14    32310.75   1875.41 o 
   9  -6   4     2764.20     2810.09    372.10 o 
  10  -6   4    23761.65    24567.99   1649.65 o 
  11  -6   4      937.43      893.09    300.76 o 
  12  -6   4     1820.52     1627.41    401.25 o 
 -14  -5   4      125.11       14.55    122.35 o 
 -13  -5   4      852.54      195.20    287.23 o 
 -12  -5   4       25.80      114.54     66.54 o 
 -11  -5   4      822.29     1012.08    140.95 o 
 -10  -5   4       63.54       10.99     65.85 o 
  -9  -5   4     2186.20     2098.48    144.07 o 
  -8  -5   4       72.30      154.40     64.36 o 
  -7  -5   4     3899.15     3515.23    218.69 o 
  -6  -5   4       78.48       46.67     39.91 o 
  -5  -5   4     1802.29     1779.68     70.95 o 
  -4  -5   4       21.94       29.65     28.83 o 
  -3  -5   4    12362.52    11864.31    291.24 o 
  -2  -5   4       31.54       51.39     27.57 o 
  -1  -5   4     2412.34     2421.83     67.95 o 
   0  -5   4     1813.65     1740.94    119.15 o 
   1  -5   4     2712.59     2706.30    113.76 o 
   2  -5   4     3891.59     3807.46    157.99 o 
   3  -5   4     3276.51     2836.38    125.65 o 
   4  -5   4     4571.39     4160.17    247.33 o 
   5  -5   4     3546.79     3398.38    246.17 o 
   6  -5   4     4706.94     4372.90    328.73 o 
   7  -5   4     1773.94     1552.90    231.72 o 
   8  -5   4     4529.65     4352.75    407.68 o 
   9  -5   4     2681.02     2578.50    350.92 o 
  10  -5   4     2099.20     2266.50    371.58 o 
  11  -5   4      669.11      591.43    258.94 o 
  12  -5   4     1207.55     1174.76    343.46 o 
  13  -5   4     1065.71     1013.61    626.96 o 
 -14  -4   4     2628.95     2872.73    182.67 o 
 -13  -4   4      132.00      121.78     63.74 o 
 -12  -4   4     8946.74     9470.78    416.98 o 
 -11  -4   4     1208.64     1383.79    221.87 o 
 -10  -4   4    20462.11    22454.44    833.20 o 
  -9  -4   4     1308.32     1328.56    242.72 o 
  -8  -4   4    36455.04    35997.43   2633.65 o 
  -7  -4   4      611.74      701.01     59.73 o 
  -6  -4   4    50834.97    49315.47   2301.10 o 
  -5  -4   4      573.74      637.75     65.80 o 
  -4  -4   4    36615.70    37779.66    783.02 o 
  -3  -4   4     4763.20     4796.48    180.95 o 
  -2  -4   4    29865.68    30582.30   1466.60 o 
  -1  -4   4     1510.74     1685.77     59.29 o 
   0  -4   4    21549.21    22541.05    426.67 o 
   1  -4   4     4929.29     5046.67    124.03 o 
   2  -4   4    51794.60    54615.46   1772.15 o 
   3  -4   4     2142.69     2085.43    138.09 o 
   4  -4   4    82120.48    86883.58   4746.26 o 
   5  -4   4      410.89      444.06    106.69 o 
   6  -4   4    44312.93    43684.18   2156.97 o 
   7  -4   4     1674.99     1529.34    206.82 o 
   8  -4   4    18763.20    18166.71   1005.48 o 
   9  -4   4      516.39      410.80    177.56 o 
  10  -4   4     7952.44     8016.53    662.80 o 
  11  -4   4      180.08      351.87    211.72 o 
  12  -4   4     2431.07     2187.13    419.42 o 
  13  -4   4       90.54       38.05    143.72 o 
 -14  -3   4       67.88       71.34     96.60 o 
 -13  -3   4       27.88      108.01     72.46 o 
 -12  -3   4      243.09      237.88     78.52 o 
 -11  -3   4     4205.50     4326.74    255.25 o 
 -10  -3   4       95.09      166.33     62.75 o 
  -9  -3   4     1306.47     1334.74    102.66 o 
  -8  -3   4      167.96      192.46     54.28 o 
  -7  -3   4     1310.04     1291.82     76.41 o 
  -6  -3   4       88.44       64.32     36.57 o 
  -5  -3   4    36537.14    31862.64   1025.71 o 
  -4  -3   4     2596.69     2443.65    109.27 o 
  -3  -3   4      741.85      682.53     27.91 o 
  -2  -3   4     2815.00     2814.55     59.43 o 
  -1  -3   4    20047.65    19445.53    301.02 o 
   0  -3   4     3131.20     2909.91     59.77 o 
   1  -3   4    43997.10    44739.52   1033.95 o 
   2  -3   4     2907.34     2858.62    129.13 o 
   3  -3   4     2016.29     1967.31    122.12 o 
   4  -3   4     3725.38     3503.00    198.30 o 
   5  -3   4    24113.93    22063.33   1241.77 o 
   6  -3   4     6628.08     6470.04    581.91 o 
   7  -3   4     1544.29     1531.25    337.58 o 
   8  -3   4     5208.04     4868.12    669.97 o 
   9  -3   4      251.82      274.42    159.73 o 
  10  -3   4     2492.12     2506.65    361.75 o 
  11  -3   4     2194.81     1980.05    230.54 o 
  12  -3   4     1921.13     1687.82    369.80 o 
  13  -3   4      204.71      158.62    178.07 o 
 -14  -2   4     1561.62     1461.39    124.32 o 
 -13  -2   4        3.82      -44.21     94.62 o 
 -12  -2   4    22324.24    25825.71   1178.90 o 
 -11  -2   4      529.94      553.61    187.15 o 
 -10  -2   4    37553.60    40959.28   2189.97 o 
  -9  -2   4      384.49      696.67    230.88 o 
  -8  -2   4   123002.06   135247.61   6796.80 o 
  -7  -2   4      711.40      605.21     80.50 o 
  -6  -2   4    36489.89    36035.04   1341.02 o 
  -5  -2   4        7.01       24.60     23.69 o 
  -4  -2   4    31124.35    31374.96    997.17 o 
  -3  -2   4       92.97       96.37     11.99 o 
  -2  -2   4    41718.21    45407.36    819.78 o 
  -1  -2   4     7770.58     7800.75    103.86 o 
   0  -2   4     1734.60     1454.10     48.05 o 
   1  -2   4     1527.51     1400.09     54.36 o 
   2  -2   4    15087.35    15301.62    406.62 o 
   9  -2   4      178.05       96.03    133.80 o 
  10  -2   4     5016.94     4201.04    375.01 o 
  11  -2   4      152.19      115.57     37.40 o 
  12  -2   4     2028.27     2330.74    738.16 o 
  13  -2   4        0.94       -4.67    140.93 o 
 -14  -1   4       17.74        4.90    184.44 o 
 -13  -1   4      914.53      931.85    156.05 o 
 -12  -1   4      113.85      118.20     75.48 o 
 -11  -1   4       60.85       19.62     54.57 o 
 -10  -1   4       55.79       60.44     73.22 o 
  -9  -1   4      895.10      827.68    174.44 o 
  -8  -1   4      137.94      170.86     92.51 o 
  -7  -1   4      437.52      365.63     83.83 o 
  -6  -1   4      400.29      317.83     54.02 o 
  -5  -1   4     1780.03     1620.19     86.95 o 
  -4  -1   4      243.42      299.77     50.67 o 
  -3  -1   4    29665.88    26887.76   2140.84 o 
  -2  -1   4     3568.00     3186.56    139.62 o 
  -1  -1   4       34.08      130.33     21.98 o 
   0  -1   4     4955.76     4437.20    146.66 o 
   1  -1   4      272.65      315.86     26.82 o 
   2  -1   4     7892.70     8205.73    202.33 o 
   3  -1   4    12463.00    12506.80    302.57 o 
   4  -1   4    11065.21     7485.66    149.88 o 
   7  -1   4     1458.89     1242.95     65.02 o 
   8  -1   4     4648.64     3772.80    612.36 o 
   9  -1   4     1157.89     1060.63     63.57 o 
  10  -1   4     2411.91     1826.80    365.49 o 
  11  -1   4        5.11     -154.24    239.77 o 
  12  -1   4     1623.04     1407.77    365.47 o 
  13  -1   4      468.70      481.82    221.88 o 
 -14   0   4     5129.03     5927.00    387.27 o 
 -13   0   4        1.47       11.39     66.15 o 
 -12   0   4    39959.15    44198.62   2171.20 o 
 -11   0   4        0.62       60.22     51.02 o 
 -10   0   4    17612.54    17362.50   1133.55 o 
  -9   0   4        0.06       -6.69     50.44 o 
  -8   0   4    51261.68    53966.32   5700.91 o 
  -7   0   4        0.22      -20.29     58.64 o 
  -6   0   4     2624.72     3044.88    143.47 o 
  -5   0   4        0.01        2.31     53.46 o 
  -4   0   4    31527.19    34517.13   1098.62 o 
  -3   0   4        1.97        6.99      8.75 o 
  -2   0   4     2944.80     3565.80    112.83 o 
  -1   0   4        1.03        9.68     10.53 o 
   0   0   4    99619.63   111546.05   6776.56 o 
   1   0   4        0.03       49.01     25.01 o 
   2   0   4    99931.66    97915.47   3963.69 o 
   3   0   4        0.39      -25.83     59.06 o 
   4   0   4   238498.63   241515.00  20384.55 o 
   5   0   4        4.10       92.26     93.09 o 
   6   0   4    17460.67    17097.04   1308.67 o 
   7   0   4        1.01       -0.54     99.67 o 
   8   0   4    12805.41    13927.83   1002.72 o 
   9   0   4        3.47       35.94    168.53 o 
  10   0   4      729.34      771.60    288.40 o 
  11   0   4        0.01     -264.51    266.60 o 
  13   0   4        0.02     -100.11    279.35 o 
 -14   1   4       15.40       17.97     84.05 o 
 -13   1   4      723.31      798.43    115.51 o 
 -12   1   4      190.72      162.04     82.37 o 
 -11   1   4      218.72      192.28     74.42 o 
 -10   1   4       22.18       38.50     79.05 o 
  -9   1   4      949.42      832.99    125.70 o 
  -8   1   4       47.04       77.53     56.40 o 
  -7   1   4      810.21      845.10    127.79 o 
  -6   1   4      951.70      912.86     65.53 o 
  -5   1   4      710.60      777.35     50.03 o 
  -4   1   4      779.87      813.51     37.84 o 
  -3   1   4    32669.93    32751.11   1375.21 o 
  -2   1   4     3962.48     3925.68     85.89 o 
  -1   1   4      385.25      390.43     21.95 o 
   0   1   4     6758.89     6418.32    149.11 o 
   1   1   4      422.62      436.17     56.03 o 
   2   1   4     9526.19     8752.03    282.13 o 
   3   1   4    12200.15    11935.65    567.54 o 
   4   1   4    12412.85    13014.82    692.21 o 
   5   1   4     1444.34     1384.47    215.57 o 
   6   1   4     7824.36     8064.60    595.20 o 
   7   1   4     1816.40     1659.61    294.62 o 
   8   1   4     3713.81     4458.12    518.57 o 
   9   1   4     1185.47     1531.04    607.09 o 
  10   1   4     2412.97     2733.31    505.57 o 
  11   1   4       10.49      -63.42    206.28 o 
  12   1   4     1768.72     1930.98    502.19 o 
  13   1   4      396.24      308.53    310.33 o 
 -14   2   4     5431.42     5586.97    366.29 o 
 -13   2   4       96.73       10.17     69.85 o 
 -12   2   4    35059.45    38056.72   3360.10 o 
 -11   2   4      568.71      637.55    159.78 o 
 -10   2   4    27698.64    30876.15   1762.63 o 
  -9   2   4      205.44      282.70    141.05 o 
  -8   2   4    62435.28    70565.59   3624.73 o 
  -7   2   4      141.42      147.40     94.12 o 
  -6   2   4     3387.84     3454.96    145.13 o 
  -5   2   4      571.89      532.35     48.23 o 
  -4   2   4    19135.46    20231.15    440.25 o 
  -3   2   4        5.74       34.94     22.05 o 
  -2   2   4    11373.42    11315.38    239.97 o 
  -1   2   4       67.42       98.07     27.52 o 
   0   2   4   142426.28   152212.02   7087.26 o 
   1   2   4     3147.67     3277.54    120.60 o 
   2   2   4    98959.05   113076.98   5295.01 o 
   3   2   4       65.08       91.23     60.69 o 
   4   2   4   128469.56   121164.04   8937.47 o 
   5   2   4      414.08      433.45    135.63 o 
   6   2   4    19878.30    19394.60   1086.65 o 
   7   2   4      957.29      847.71    358.19 o 
   8   2   4    13568.41    14410.69   1471.96 o 
   9   2   4       43.40      -59.88    156.89 o 
  10   2   4      181.71      186.67    204.70 o 
  11   2   4        0.47     -108.31    205.99 o 
  12   2   4     1768.79     1775.66    447.26 o 
  13   2   4        0.49     -607.84    607.84 o 
 -14   3   4       41.79      144.51    137.18 o 
 -13   3   4      202.52       85.13    108.94 o 
 -12   3   4      251.17      209.19    212.73 o 
 -11   3   4     3381.83     3687.22    462.45 o 
 -10   3   4       25.08        6.73     70.02 o 
  -9   3   4     4286.13     4302.23    260.54 o 
  -8   3   4      206.89      275.99     80.89 o 
  -7   3   4      864.42      851.61     94.15 o 
  -6   3   4     1163.44     1136.61     84.74 o 
  -5   3   4    14474.03    14143.22    383.81 o 
  -4   3   4     3228.17     3204.97     92.93 o 
  -3   3   4     1908.15     1820.32     76.19 o 
  -2   3   4     4848.86     4648.48    132.99 o 
  -1   3   4     7993.53     7174.34    169.79 o 
   0   3   4     5689.72     5530.45    158.82 o 
   1   3   4    19747.77    18037.72    597.92 o 
   2   3   4    10361.45     9834.95    334.25 o 
   3   3   4      217.70      102.78     96.66 o 
   4   3   4     6599.69     5959.98    154.05 o 
   5   3   4     9319.33     8226.69    233.26 o 
   6   3   4     4654.54     3981.09    378.03 o 
   7   3   4     1285.55     1373.19    252.67 o 
   8   3   4     3997.28     3853.24    441.92 o 
   9   3   4      618.74      709.32    243.46 o 
  10   3   4     2059.46     2667.54    428.37 o 
  11   3   4      823.56     1109.36    347.67 o 
  12   3   4     2225.91     2340.70    507.17 o 
 -14   4   4    13318.54    14978.82    970.06 o 
 -13   4   4      513.77      395.94    277.87 o 
 -12   4   4    16262.53    18300.80   1407.77 o 
 -11   4   4      575.14      618.50    150.13 o 
 -10   4   4     9513.58    10024.38    534.75 o 
  -9   4   4       44.87       77.94     79.67 o 
  -8   4   4      451.32      492.90    179.86 o 
  -7   4   4      319.08      308.84     58.90 o 
  -6   4   4      254.25      326.04     54.43 o 
  -5   4   4       11.86        6.73     38.90 o 
  -4   4   4    22277.58    23661.62    676.25 o 
  -3   4   4      756.18      730.28     66.05 o 
  -2   4   4    84326.10    89609.88   3325.33 o 
  -1   4   4     3454.58     3456.57    139.53 o 
   0   4   4   186871.09   193479.23  10168.80 o 
   1   4   4     2400.94     2293.14    246.85 o 
   2   4   4   154295.94   161705.03   8166.90 o 
   3   4   4     2511.69     2330.14    208.60 o 
   4   4   4    46103.58    48580.52   1682.31 o 
   5   4   4     1863.01     1773.16     92.78 o 
   6   4   4     4434.34     4993.44    308.88 o 
   7   4   4      116.56      127.28    153.80 o 
   8   4   4       52.44      380.90    203.44 o 
   9   4   4       44.11      194.87    193.48 o 
  10   4   4       87.68      337.84    230.27 o 
  11   4   4        6.75      -60.32    193.22 o 
  12   4   4     1388.30     1295.10    417.53 o 
 -14   5   4       24.13      216.88    284.22 o 
 -13   5   4     2576.04     3088.77    571.20 o 
 -12   5   4        7.68       29.15    184.73 o 
 -11   5   4       70.27       19.97     97.04 o 
 -10   5   4       64.95      124.31    108.31 o 
  -9   5   4     5410.37     5481.45    356.62 o 
  -8   5   4      456.38      460.15     81.61 o 
  -7   5   4     6201.73     6080.57    229.96 o 
  -6   5   4      279.32      291.00     75.42 o 
  -5   5   4     1466.25     1536.56    112.01 o 
  -4   5   4      511.54      518.81     78.27 o 
  -3   5   4    39943.67    39524.17   1220.62 o 
  -2   5   4     2316.77     2351.24    138.18 o 
  -1   5   4      365.41      480.29    105.72 o 
   0   5   4     6722.77     6750.24    263.34 o 
   1   5   4     4885.02     4785.49    207.05 o 
   2   5   4     8658.22     8215.44    315.62 o 
   3   5   4    22465.32    20991.89    881.12 o 
   4   5   4    11448.08    10925.08    525.63 o 
   5   5   4       58.86      304.14    127.35 o 
   6   5   4     5612.61     5408.39    433.73 o 
   7   5   4     2325.22     1970.22     96.32 o 
   8   5   4     2528.34     2318.41    414.31 o 
   9   5   4     3145.76     3601.20    530.36 o 
  10   5   4     1761.01     2473.93    479.43 o 
  11   5   4      345.41      -28.02    198.54 o 
  12   5   4     1527.74     1600.58    469.42 o 
 -13   6   4      482.53      532.30    201.25 o 
 -12   6   4     6797.83     7328.66    886.98 o 
 -11   6   4      671.59      828.51    329.37 o 
 -10   6   4    17036.56    18282.12   1008.37 o 
  -9   6   4     1034.29     1145.37    185.51 o 
  -8   6   4     4404.82     4683.84    284.83 o 
  -7   6   4     2359.03     2202.53    149.63 o 
  -6   6   4    25341.04    26185.01    864.21 o 
  -5   6   4     1111.94     1074.86     99.56 o 
  -4   6   4    10664.83    10429.42    335.44 o 
  -3   6   4     1339.13     1223.34    116.06 o 
  -2   6   4    61543.09    65042.47   2366.94 o 
  -1   6   4     2883.61     2741.93    141.82 o 
   0   6   4    23846.65    23304.46    733.13 o 
   1   6   4     2968.94     2931.58    168.05 o 
   2   6   4    45951.45    47995.27   1796.51 o 
   3   6   4     2020.05     2122.07    178.95 o 
   4   6   4     8137.53     8273.46    428.87 o 
   5   6   4      605.71      634.72    163.90 o 
   6   6   4     8147.54     7375.93    600.19 o 
   7   6   4      271.01      348.67    120.21 o 
   8   6   4      387.26      402.95    110.85 o 
   9   6   4       35.33     -167.14    241.06 o 
  10   6   4     3754.84     3371.85    640.92 o 
  11   6   4       39.10       13.34    204.86 o 
 -13   7   4       77.01       17.11    131.95 o 
 -12   7   4        7.36       73.74    139.69 o 
 -11   7   4      210.24      198.80    259.45 o 
 -10   7   4       33.90       90.82    124.08 o 
  -9   7   4      179.55      212.08     95.64 o 
  -8   7   4      439.42      282.67    116.58 o 
  -7   7   4      712.75      640.55    108.62 o 
  -6   7   4      881.51      879.82    139.72 o 
  -5   7   4       13.49       52.86     61.49 o 
  -4   7   4     3600.17     3483.56    183.98 o 
  -3   7   4     1190.80     1209.14    114.23 o 
  -2   7   4     2808.18     2854.26    164.90 o 
  -1   7   4       91.23       81.92     77.12 o 
   0   7   4     6249.87     6340.05    277.64 o 
   1   7   4      407.67      420.14     95.07 o 
   2   7   4     4753.71     4760.56    267.99 o 
   3   7   4       75.71      118.24    109.29 o 
   4   7   4     2967.16     3053.47    260.15 o 
   5   7   4     2447.00     2074.39    169.02 o 
   6   7   4     2213.65     1777.99    167.31 o 
   7   7   4      322.70      342.91     81.27 o 
   8   7   4     1996.07     1782.87    280.30 o 
   9   7   4     1312.26     1732.19    558.10 o 
  10   7   4     1668.08     2419.98    614.45 o 
  11   7   4       71.98      509.62    375.74 o 
 -12   8   4     1866.32     1869.37    338.66 o 
 -11   8   4      295.59      387.35    195.54 o 
 -10   8   4     5000.98     4881.48    769.61 o 
  -9   8   4      270.32      308.77    114.78 o 
  -8   8   4      123.85      238.15    176.23 o 
  -7   8   4      232.22      302.06    124.83 o 
  -6   8   4    14023.19    13993.38    568.65 o 
  -5   8   4     2280.31     2396.71    220.37 o 
  -4   8   4    15989.60    15948.19    595.78 o 
  -3   8   4     7908.73     7972.58    345.44 o 
  -2   8   4    86436.95    91724.77   4295.68 o 
  -1   8   4    14250.96    14933.76    669.94 o 
   0   8   4    44193.54    45868.85   1862.32 o 
   1   8   4    11327.58    12166.59    608.59 o 
   2   8   4    38605.61    41792.29   1703.25 o 
   3   8   4     2266.47     2327.94    338.49 o 
   4   8   4      147.02       -7.80    104.93 o 
   5   8   4       50.24      103.50     95.52 o 
   6   8   4     1346.87     1381.29    199.88 o 
   7   8   4       15.07       -6.72     98.83 o 
   8   8   4       83.67      147.95    257.73 o 
   9   8   4        7.49     -124.53    182.57 o 
  10   8   4     2477.63     3127.85    801.71 o 
 -12   9   4      370.03      246.47    208.21 o 
 -11   9   4     1199.27     1134.05    298.02 o 
 -10   9   4      165.02      123.59    162.13 o 
  -9   9   4      257.54      265.40    190.25 o 
  -8   9   4      197.85      156.32    106.15 o 
  -7   9   4     2750.48     2827.11    241.83 o 
  -6   9   4        7.99       52.10     84.78 o 
  -5   9   4    11069.84    11215.96    570.38 o 
  -4   9   4       39.27       45.78     79.28 o 
  -3   9   4     4453.16     4525.24    333.70 o 
  -2   9   4     1763.38     1715.19    176.05 o 
  -1   9   4      879.40      837.03    138.51 o 
   0   9   4     5166.24     5044.06    309.68 o 
   1   9   4     2518.82     2664.48    236.43 o 
   2   9   4     6106.88     6046.16    460.37 o 
   3   9   4      571.75      432.84    147.39 o 
   4   9   4     5035.54     5315.74    407.79 o 
   5   9   4      447.44      494.52    144.43 o 
   6   9   4     2298.96     1779.36    239.72 o 
   7   9   4     1253.82      889.69    201.74 o 
   8   9   4      934.74      597.47    130.67 o 
   9   9   4     1206.51     1293.00    344.61 o 
 -11  10   4      508.13      689.16    277.49 o 
 -10  10   4     6145.93     5935.92    459.37 o 
  -9  10   4     1313.13     1193.26    265.23 o 
  -8  10   4     5651.62     5686.70    407.25 o 
  -7  10   4     2883.84     3009.86    281.56 o 
  -6  10   4    20993.64    21400.73    993.23 o 
  -5  10   4     4660.80     4971.28    346.55 o 
  -4  10   4    11444.95    11150.13    654.23 o 
  -3  10   4     2842.31     2732.02    246.17 o 
  -2  10   4    19131.15    19815.04    881.79 o 
  -1  10   4     2339.55     2562.37    244.67 o 
   0  10   4     2353.23     2275.89    239.57 o 
   1  10   4      812.03      694.51    162.78 o 
   2  10   4     4504.12     4738.89    360.50 o 
   3  10   4      749.62      935.00    247.69 o 
   4  10   4      475.36      269.28    217.72 o 
   5  10   4      599.16      524.74    132.00 o 
   6  10   4     2757.65     2407.89    260.01 o 
   7  10   4      533.81      544.43    135.34 o 
   8  10   4     1400.79     1185.92    271.27 o 
 -10  11   4        1.40      105.62    141.46 o 
  -9  11   4     2806.13     3097.55    346.38 o 
  -8  11   4       45.13      106.45    184.35 o 
  -7  11   4       34.57      -51.34    113.72 o 
  -6  11   4      650.53      540.02    208.67 o 
  -5  11   4     1415.35     1619.53    233.09 o 
  -4  11   4     2521.88     2424.84    268.83 o 
  -3  11   4     1279.49     1234.09    204.73 o 
  -2  11   4     3755.82     4232.60    407.54 o 
  -1  11   4       22.90      -66.68    112.04 o 
   0  11   4     2856.52     3193.43    326.75 o 
   1  11   4      269.02      364.02    194.69 o 
   2  11   4     1709.70     1961.38    269.94 o 
   3  11   4     2364.68     2671.09    329.27 o 
   4  11   4      584.66      465.93    129.69 o 
   5  11   4     1138.48     1057.84    317.22 o 
   6  11   4      420.59      308.33    124.89 o 
   7  11   4     3345.20     3155.44    516.24 o 
  -8  12   4     1852.14     2322.66    319.37 o 
  -7  12   4     1060.94      934.94    276.09 o 
  -6  12   4     4047.37     4067.39    450.29 o 
  -5  12   4     2168.53     2334.83    307.14 o 
  -4  12   4     8697.27     8568.43    579.54 o 
  -3  12   4     3164.62     3098.47    339.55 o 
  -2  12   4    10717.08    11000.56    818.22 o 
  -1  12   4     4575.25     4891.56    428.31 o 
   0  12   4     7410.32     8412.39    700.31 o 
   1  12   4     2415.74     2497.29    326.81 o 
   2  12   4     2787.23     3220.60    467.39 o 
   3  12   4      486.58      612.81    221.65 o 
   4  12   4      525.92      275.96    142.27 o 
   5  12   4       60.40      119.49    104.72 o 
   6  12   4      489.00      281.14    126.03 o 
  -6  13   4       18.33      -71.67    213.76 o 
  -5  13   4     2970.24     2940.69    377.46 o 
  -4  13   4      104.50       10.40    156.00 o 
  -3  13   4       42.34      201.02    202.27 o 
  -2  13   4     1124.51     1038.59    251.04 o 
  -1  13   4      282.06      283.83    176.14 o 
   0  13   4     1921.65     1995.80    324.18 o 
   1  13   4      310.72      178.85    214.00 o 
   2  13   4     2006.21     1707.72    396.64 o 
   3  13   4      600.42      496.77    283.43 o 
   4  13   4      803.34      317.36    202.99 o 
  -3  14   4     1469.20     1384.43    311.91 o 
  -2  14   4      498.31      445.59    219.06 o 
  -1  14   4      294.34      299.56    250.71 o 
   0  14   4      618.75      807.12    329.86 o 
  -1 -15   5      216.50      227.97    134.13 o 
   0 -15   5      263.78      198.43    155.85 o 
   1 -15   5      131.98      260.72    247.97 o 
  -5 -14   5     3207.42     3303.58    354.88 o 
  -4 -14   5     6414.83     6482.75    403.00 o 
  -3 -14   5     2422.54     2736.39    250.65 o 
  -2 -14   5     1764.39     1999.79    243.07 o 
  -1 -14   5     1141.45     1280.56    216.09 o 
   0 -14   5     2268.13     2349.47    323.19 o 
   1 -14   5      616.60      613.92    158.10 o 
   2 -14   5      649.97      671.93    170.04 o 
   3 -14   5      993.39      661.81    263.37 o 
   4 -14   5     3142.85     3147.54    391.27 o 
   5 -14   5     1727.85     1580.04    315.82 o 
  -7 -13   5       44.74        8.84    145.21 o 
  -6 -13   5      360.54      305.60    150.96 o 
  -5 -13   5     1398.14     1326.20    201.38 o 
  -4 -13   5      168.88      120.44    103.62 o 
  -3 -13   5      116.22      103.58    123.21 o 
  -2 -13   5       31.10       40.23     81.86 o 
  -1 -13   5        1.32       62.00     86.02 o 
   0 -13   5      750.66      830.81    149.47 o 
   1 -13   5     2066.55     2294.44    225.10 o 
   2 -13   5     1340.29     1335.17    420.76 o 
   3 -13   5      195.33      238.69    255.11 o 
   4 -13   5      460.04      531.71    185.20 o 
   5 -13   5        1.37      -57.82    167.19 o 
   6 -13   5      258.40      374.95    194.41 o 
  -9 -12   5      823.85      868.62    155.90 o 
  -8 -12   5     2688.90     2511.61    292.45 o 
  -7 -12   5     1529.33     1816.19    199.20 o 
  -6 -12   5     6057.61     6031.51    374.32 o 
  -5 -12   5     2969.28     3273.66    224.70 o 
  -4 -12   5     9093.56     9941.91    467.64 o 
  -3 -12   5     3265.44     3354.29    253.31 o 
  -2 -12   5    10317.70    10945.82    505.93 o 
  -1 -12   5     4748.52     5146.95    362.99 o 
   0 -12   5    10607.37    11533.31    538.94 o 
   1 -12   5     4698.91     4439.25    332.87 o 
   2 -12   5     7668.27     7745.79    550.43 o 
   3 -12   5     2191.89     2184.09    343.78 o 
   4 -12   5     3412.31     3010.78    313.32 o 
   5 -12   5     1125.26     1233.61    233.63 o 
   6 -12   5     3066.01     2865.79    346.63 o 
   7 -12   5      789.13     1021.07    351.97 o 
   8 -12   5     2540.04     2271.47    857.39 o 
 -10 -11   5      490.60      349.76    156.19 o 
  -9 -11   5     1502.51     1242.12    166.56 o 
  -8 -11   5      141.87       35.94     93.48 o 
  -7 -11   5      372.90      358.18    108.90 o 
  -6 -11   5       70.38       35.10     68.58 o 
  -5 -11   5      468.22      411.46    111.89 o 
  -4 -11   5     1391.48     1223.44    143.29 o 
  -3 -11   5     9400.08     9915.44    382.01 o 
  -2 -11   5     2489.12     2612.79    173.97 o 
  -1 -11   5      230.78      185.22     86.92 o 
   0 -11   5      809.84      820.82    115.96 o 
   1 -11   5       43.47       51.60     83.27 o 
   2 -11   5       29.31      -73.98     92.00 o 
   3 -11   5    10518.90    10414.41    639.08 o 
   4 -11   5       75.35      132.84    196.04 o 
   5 -11   5     2928.41     2747.24    290.19 o 
   6 -11   5       37.67       31.70    111.79 o 
   7 -11   5     4336.18     4459.85    586.71 o 
   8 -11   5      454.02      528.76    505.90 o 
   9 -11   5       33.59       93.61    223.72 o 
 -11 -10   5     1071.33      840.22    170.57 o 
 -10 -10   5     8946.44     8838.51    531.25 o 
  -9 -10   5     4018.90     3520.30    345.87 o 
  -8 -10   5    12307.69    12710.73    581.95 o 
  -7 -10   5     5781.22     5669.83    362.48 o 
  -6 -10   5    29575.73    31353.63   1501.91 o 
  -5 -10   5     4864.20     4995.16    248.89 o 
  -4 -10   5     9284.82     9568.32    373.62 o 
  -3 -10   5     2146.58     2112.90    167.47 o 
  -2 -10   5     8930.23     9293.98    323.79 o 
  -1 -10   5      161.37      132.05     72.73 o 
   0 -10   5      134.73      112.86     66.19 o 
   1 -10   5       38.23      105.86     79.12 o 
   2 -10   5     2133.78     2128.73    206.42 o 
   3 -10   5     1128.67     1182.65    156.96 o 
   4 -10   5     4796.02     4584.61    373.74 o 
   5 -10   5     2064.19     2356.25    296.11 o 
   6 -10   5    24689.57    24937.26   1319.62 o 
   7 -10   5     3807.82     3659.12    496.85 o 
   8 -10   5    11849.88    11063.45    978.62 o 
   9 -10   5     3411.14     3262.07    913.92 o 
  10 -10   5     9720.85     9571.99   1033.73 o 
 -11  -9   5       27.73      -54.15     94.27 o 
 -10  -9   5       45.85       79.67    106.28 o 
  -9  -9   5      188.72      185.09    108.40 o 
  -8  -9   5       58.36       59.44     68.78 o 
  -7  -9   5      121.76      151.61     69.68 o 
  -6  -9   5       34.59       65.30     74.56 o 
  -5  -9   5      364.99      413.06     73.13 o 
  -4  -9   5      100.93      136.35     63.45 o 
  -3  -9   5      137.02      151.07     55.76 o 
  -2  -9   5       21.36      -21.21     51.17 o 
  -1  -9   5      639.15      616.12     77.79 o 
   0  -9   5      689.16      660.63     93.83 o 
   1  -9   5       10.43      -15.78     70.27 o 
   2  -9   5     1609.98     1407.21    243.65 o 
   3  -9   5     1767.48     1937.56    219.22 o 
   4  -9   5     1232.00     1368.42    198.98 o 
   5  -9   5       75.15      125.42     97.63 o 
   6  -9   5     2161.71     1816.30    515.50 o 
   7  -9   5      916.69      840.54    254.01 o 
   8  -9   5     1987.02     2328.29    401.15 o 
   9  -9   5        2.88      -45.00    301.61 o 
  10  -9   5     1282.61     1268.73    661.25 o 
 -12  -8   5     1896.99     1974.46    410.62 o 
 -11  -8   5     1301.50     1361.58    347.36 o 
 -10  -8   5    13619.90    13371.70   1665.76 o 
  -9  -8   5     1766.95     1315.91    218.91 o 
  -8  -8   5     7326.12     6776.88    292.48 o 
  -7  -8   5     2373.93     2356.62    186.07 o 
  -6  -8   5    33552.10    34483.33   1262.93 o 
  -5  -8   5     3873.08     4062.14    159.24 o 
  -4  -8   5     6587.99     6908.34    239.43 o 
  -3  -8   5     2192.97     2199.47    107.26 o 
  -2  -8   5    29672.15    31905.18    862.06 o 
  -1  -8   5     3862.26     4098.95    191.38 o 
   0  -8   5     4854.63     4961.38    173.79 o 
   1  -8   5     6735.24     7097.28    315.28 o 
   2  -8   5    44958.01    46998.41   1693.63 o 
   3  -8   5     2592.01     2714.81    222.07 o 
   4  -8   5    13462.83    13548.36    601.24 o 
   5  -8   5     1745.96     1862.47    179.66 o 
   6  -8   5    32975.30    32408.13   2472.57 o 
   7  -8   5     2154.34     1913.95    307.88 o 
   8  -8   5     4584.80     4933.96    512.38 o 
   9  -8   5     1035.25     1112.14    307.06 o 
  10  -8   5     6970.06     7129.37   1248.22 o 
  11  -8   5      734.39      711.69    562.92 o 
 -13  -7   5      130.06      128.72    209.24 o 
 -12  -7   5      149.63      168.63    202.20 o 
 -11  -7   5     1493.25     1326.70    196.06 o 
 -10  -7   5      504.43      353.15    174.89 o 
  -9  -7   5       15.34      110.24     74.14 o 
  -8  -7   5       30.61       44.05     52.97 o 
  -7  -7   5      578.50      667.19     82.15 o 
  -6  -7   5      787.08      801.43     82.13 o 
  -5  -7   5    13140.03    13096.12    521.34 o 
  -4  -7   5     1853.30     1877.07    110.89 o 
  -3  -7   5     4009.18     4036.99    157.40 o 
  -2  -7   5     3308.39     3150.11    135.01 o 
  -1  -7   5     1446.40     1444.53     84.29 o 
   0  -7   5     1109.84     1180.37     73.27 o 
   1  -7   5    18237.44    17689.78    892.89 o 
   2  -7   5       25.72       48.14     50.69 o 
   3  -7   5    10734.59    10742.62    376.58 o 
   4  -7   5     1072.60     1085.69    119.72 o 
   5  -7   5    10494.63     9655.94    576.21 o 
   6  -7   5     2541.50     2316.19    290.59 o 
   7  -7   5       27.38       65.95    128.95 o 
   8  -7   5     3233.73     3177.60    407.45 o 
   9  -7   5      109.02       90.53    170.80 o 
  10  -7   5     2817.41     2737.67    464.29 o 
  11  -7   5      461.67      424.53    271.60 o 
  12  -7   5     1430.95     1228.74    404.94 o 
 -13  -6   5      536.37      558.66    161.87 o 
 -12  -6   5     5911.44     5646.45    420.63 o 
 -11  -6   5     1464.39     1283.67    145.67 o 
 -10  -6   5    36699.10    39842.40   3911.45 o 
  -9  -6   5     1531.23     1766.22    190.67 o 
  -8  -6   5    36635.93    37025.38   2802.45 o 
  -7  -6   5     3799.11     3924.45    165.69 o 
  -6  -6   5    47210.38    50005.26   1602.46 o 
  -5  -6   5     2440.79     2459.26     95.57 o 
  -4  -6   5     2318.62     2388.81     99.96 o 
  -3  -6   5      848.64      926.95     59.97 o 
  -2  -6   5     4507.00     4658.57    117.41 o 
  -1  -6   5      585.94      576.19     56.79 o 
   0  -6   5     1109.82     1110.21     69.19 o 
   1  -6   5      504.84      548.59     59.44 o 
   2  -6   5    39125.69    39988.95   1337.40 o 
   3  -6   5     2427.34     2340.71    130.35 o 
   4  -6   5    37553.31    36952.42   1753.65 o 
   5  -6   5     5498.78     5126.77    555.65 o 
   6  -6   5    79220.55    80616.50   4882.80 o 
   7  -6   5     4381.03     4155.60    396.74 o 
   8  -6   5    19478.80    18723.55   1168.44 o 
   9  -6   5     1737.69     1815.86    331.88 o 
  10  -6   5     9713.86     9154.45    828.18 o 
  11  -6   5      378.05      468.00    264.46 o 
  12  -6   5      155.03      160.51    233.88 o 
 -14  -5   5       39.53       61.15     77.18 o 
 -13  -5   5      808.44      734.51    108.09 o 
 -12  -5   5       20.71      -58.83     92.38 o 
 -11  -5   5      274.52      301.57     76.60 o 
 -10  -5   5       27.43      -28.25     65.32 o 
  -9  -5   5     4596.82     4415.45    364.17 o 
  -8  -5   5        5.86       15.93     47.50 o 
  -7  -5   5     1257.34     1195.41     70.98 o 
  -6  -5   5       23.06      -34.92     73.12 o 
  -5  -5   5     1135.83     1227.11     89.26 o 
  -4  -5   5      386.33      435.40     36.63 o 
  -3  -5   5    19408.86    19068.80    487.60 o 
  -2  -5   5      224.65      264.82     33.18 o 
  -1  -5   5     1160.72     1133.10     54.20 o 
   0  -5   5     1211.55     1196.82     58.04 o 
   1  -5   5     8798.69     8757.08    187.14 o 
   2  -5   5     6306.89     6456.62    230.31 o 
   3  -5   5     7516.02     6682.32    314.05 o 
   4  -5   5     9531.95     9409.78    449.09 o 
   5  -5   5      844.36      905.25    147.09 o 
   6  -5   5     6497.29     6260.25    418.46 o 
   7  -5   5     5595.06     5521.11    439.88 o 
   8  -5   5     4320.49     3762.06    402.62 o 
   9  -5   5     2120.38     2002.11    333.37 o 
  10  -5   5     1981.56     1858.64    361.91 o 
  11  -5   5      146.82       96.86    188.55 o 
  12  -5   5     1197.57     1251.34    378.91 o 
 -14  -4   5     7021.64     7517.14    803.53 o 
 -13  -4   5      430.74      480.22    153.28 o 
 -12  -4   5    16885.11    18957.59   1247.84 o 
 -11  -4   5      747.33      892.32    103.43 o 
 -10  -4   5    27599.01    29148.17   1407.54 o 
  -9  -4   5      765.41      715.62     79.38 o 
  -8  -4   5    17375.52    17611.63    781.33 o 
  -7  -4   5     1034.63     1019.26     78.41 o 
  -6  -4   5     7708.50     7656.93    404.03 o 
  -5  -4   5       15.54        6.08     28.87 o 
  -4  -4   5     2808.84     2965.59     64.66 o 
  -3  -4   5     1196.86     1178.61     39.06 o 
  -2  -4   5    19382.27    19877.93    320.29 o 
  -1  -4   5      528.53      541.97     42.06 o 
   0  -4   5    92547.52    98252.99   3020.79 o 
   1  -4   5     2398.96     2440.41     86.97 o 
   2  -4   5    90161.69    93939.81   5385.58 o 
   3  -4   5     8090.13     8246.37    343.87 o 
   4  -4   5    82839.70    83202.49   4548.91 o 
   5  -4   5     1496.85     1340.04    164.43 o 
   6  -4   5    34401.88    33135.55   2062.51 o 
   7  -4   5      280.84      142.58    210.35 o 
   8  -4   5     4922.36     4728.79    671.03 o 
   9  -4   5      114.15      291.11    294.26 o 
  10  -4   5      368.31      577.94    233.83 o 
  11  -4   5        4.32       69.04    173.79 o 
  12  -4   5      651.07     1077.16    341.50 o 
 -14  -3   5       33.99       -0.31     95.81 o 
 -13  -3   5       73.50        3.97     64.64 o 
 -12  -3   5      251.16      299.28    139.46 o 
 -11  -3   5     3302.17     3577.63    278.17 o 
 -10  -3   5       93.69      239.82     67.84 o 
  -9  -3   5     3686.17     3692.43    260.47 o 
  -8  -3   5       29.09       32.76     50.31 o 
  -7  -3   5      788.78      801.87     73.43 o 
  -6  -3   5      575.60      639.75     67.12 o 
  -5  -3   5    21705.36    18592.60    735.24 o 
  -4  -3   5     2932.04     2684.42     72.03 o 
  -3  -3   5      440.15      445.60     26.29 o 
  -2  -3   5     3741.91     3584.00     76.88 o 
  -1  -3   5     9610.79     8913.50    251.54 o 
   0  -3   5     4850.82     4684.47    149.10 o 
   1  -3   5    33661.84    32471.24    868.35 o 
   2  -3   5     8231.85     8147.26    601.16 o 
   3  -3   5     1035.77      771.39    464.45 o 
   4  -3   5     6615.83     6072.70    299.01 o 
   5  -3   5    12356.81    10833.83    519.03 o 
   6  -3   5     6223.71     5515.54    359.64 o 
   7  -3   5     2108.16     1946.08    233.32 o 
   8  -3   5     4737.01     4240.95    387.06 o 
   9  -3   5      295.63      281.69    295.75 o 
  10  -3   5     2073.37     2258.47    368.82 o 
  11  -3   5     1223.95      986.81    253.62 o 
  12  -3   5     2243.29     2785.02    373.02 o 
  13  -3   5      691.11      815.56    326.90 o 
 -14  -2   5     4957.72     5247.67    272.79 o 
 -13  -2   5       71.76       73.72     64.74 o 
 -12  -2   5    32701.08    35945.85   1464.95 o 
 -11  -2   5      597.33      524.72    131.94 o 
 -10  -2   5    26235.81    28752.34   1134.67 o 
  -9  -2   5      183.55      180.80     78.00 o 
  -8  -2   5    59606.21    63040.50   2701.55 o 
  -7  -2   5      184.15      280.80     65.24 o 
  -6  -2   5     3221.51     3078.29    134.92 o 
  -5  -2   5      618.13      592.34     36.60 o 
  -4  -2   5    17957.10    18907.96    832.22 o 
  -3  -2   5        6.94       12.40     10.45 o 
  -2  -2   5    11097.32    11148.80    323.96 o 
  -1  -2   5       80.77       84.26     20.16 o 
   0  -2   5   144003.83   146378.66   5120.84 o 
   1  -2   5     3255.95     3164.18    151.70 o 
   2  -2   5   100828.71   111095.77   6029.33 o 
   3  -2   5       53.04       78.12     21.85 o 
   4  -2   5   131343.75   149189.63   8954.50 o 
   9  -2   5       72.24       16.61    111.99 o 
  10  -2   5      188.47       99.63     25.83 o 
  11  -2   5        0.66       58.01    148.07 o 
  12  -2   5     1967.96     2385.82    593.75 o 
  13  -2   5        1.24     -205.71    205.71 o 
 -14  -1   5       24.80        2.14    133.70 o 
 -13  -1   5      780.33      902.05    136.91 o 
 -12  -1   5      175.66      190.35     81.18 o 
 -11  -1   5      436.93      508.46     95.74 o 
 -10  -1   5        2.59      -36.71     48.98 o 
  -9  -1   5      873.21      915.69     75.09 o 
  -8  -1   5        2.92       44.12     62.02 o 
  -7  -1   5     2009.98     1718.40    149.35 o 
  -6  -1   5     1583.23     1429.66    226.67 o 
  -5  -1   5      276.70      264.08     43.27 o 
  -4  -1   5     1433.21     1457.42     44.78 o 
  -3  -1   5    31149.48    25279.71   1045.56 o 
  -2  -1   5     4396.41     4104.68    151.36 o 
  -1  -1   5      561.48      646.77     51.58 o 
   0  -1   5     8881.60     7797.33    367.18 o 
   1  -1   5      374.87      381.99     46.78 o 
   2  -1   5    11640.28    12033.54    343.56 o 
   3  -1   5    13509.95    13269.08    345.03 o 
   4  -1   5    11878.87    12688.62    306.33 o 
   5  -1   5     1758.15     1656.13     41.72 o 
   7  -1   5     2112.46     1731.46    253.62 o 
   8  -1   5     3604.44     3748.90    434.79 o 
   9  -1   5     1235.22     1413.60    562.17 o 
  10  -1   5     2687.00     3410.42    559.75 o 
  11  -1   5       79.91     -292.27    302.69 o 
  12  -1   5     2403.48     2896.11    620.43 o 
  13  -1   5      393.99      426.26    242.82 o 
 -15   0   5        0.35      -26.19    197.56 o 
 -14   0   5     8678.50    10183.24    714.36 o 
 -13   0   5        0.10       52.32     60.07 o 
 -12   0   5    31865.37    36126.56   2176.87 o 
 -11   0   5        0.76      -65.64     65.64 o 
 -10   0   5     3330.35     2847.56    191.96 o 
  -9   0   5        0.01      -26.69     48.76 o 
  -8   0   5     6594.59     6537.66    456.92 o 
  -7   0   5        0.36      -28.35     94.69 o 
  -6   0   5    15266.59    17221.74    500.87 o 
  -5   0   5        1.31        0.18     25.97 o 
  -4   0   5    45682.85    50893.54   2613.26 o 
  -3   0   5        2.02        7.99     11.72 o 
  -2   0   5   135805.05   142581.52   4916.98 o 
  -1   0   5        1.73      -10.99     15.70 o 
   0   0   5   524127.16   535634.63  35914.63 o 
   1   0   5        0.97        7.87     21.16 o 
   2   0   5   106697.02   104314.09   3985.11 o 
   3   0   5        0.60       83.57     76.37 o 
   4   0   5   102071.96   105842.82   6718.26 o 
   5   0   5        0.91       64.09     96.88 o 
   6   0   5      129.89      283.71    150.06 o 
   7   0   5        0.02      -45.00    133.83 o 
   8   0   5     3296.87     3320.17    477.31 o 
   9   0   5        0.38       37.90    156.40 o 
  10   0   5      770.58      753.95    326.61 o 
  11   0   5        0.10     -180.17    263.94 o 
  12   0   5     3873.00     5613.58    942.45 o 
  13   0   5        0.01       20.41    245.31 o 
 -15   1   5       18.08     -104.22    104.22 o 
 -14   1   5       29.18      -43.16    124.14 o 
 -13   1   5      835.64      862.10    133.67 o 
 -12   1   5      151.08      214.20     72.33 o 
 -11   1   5      577.18      627.62    100.17 o 
 -10   1   5       80.41       27.08     71.00 o 
  -9   1   5     1264.74     1327.03    188.29 o 
  -8   1   5      119.15      193.45     56.99 o 
  -7   1   5     4028.76     3954.12    155.84 o 
  -6   1   5     2361.51     2482.63     99.82 o 
  -5   1   5      299.09      266.11     56.25 o 
  -4   1   5     2662.25     2707.95     64.61 o 
  -3   1   5    28242.45    28426.54    611.33 o 
  -2   1   5     6365.12     6432.45    141.74 o 
  -1   1   5      391.12      409.16     30.01 o 
   0   1   5    12443.49    12386.18    361.75 o 
   1   1   5       70.05      132.81     52.77 o 
   2   1   5    12321.18    11704.62    428.64 o 
   3   1   5    13375.17    12260.97    593.19 o 
   4   1   5     9842.01    10264.79    860.48 o 
   5   1   5     1276.51     1375.23    367.17 o 
   6   1   5     6632.54     6581.99    537.56 o 
   7   1   5     1366.62     1823.29    525.64 o 
   8   1   5     3581.27     4653.48    912.08 o 
   9   1   5     1258.18     1508.34    376.54 o 
  10   1   5     3212.48     3597.66    580.70 o 
  11   1   5      138.25      -86.05    218.61 o 
  12   1   5     2675.69     1398.20    816.49 o 
  13   1   5      287.80      503.37    356.82 o 
 -14   2   5     5964.39     6034.49    545.58 o 
 -13   2   5       39.98      -82.66     82.66 o 
 -12   2   5    21005.63    23836.90   1949.51 o 
 -11   2   5       85.77      169.74    111.36 o 
 -10   2   5     7233.35     7969.16    380.12 o 
  -9   2   5      153.60      205.97    124.36 o 
  -8   2   5    30153.16    33448.93   1382.33 o 
  -7   2   5      202.98      276.97     98.40 o 
  -6   2   5    11787.92    12376.25    398.00 o 
  -5   2   5      547.50      544.07     64.33 o 
  -4   2   5    57544.09    62938.52   1977.60 o 
  -3   2   5     1126.10     1091.28     75.30 o 
  -2   2   5    19074.25    18710.26    458.13 o 
  -1   2   5     2925.22     2983.24    220.49 o 
   0   2   5   109009.95   112123.41   4692.01 o 
   1   2   5     1922.63     2049.77    143.88 o 
   2   2   5    40912.70    38400.15   2650.82 o 
   3   2   5     4100.41     4360.92    372.41 o 
   4   2   5    43143.71    42220.55   1859.33 o 
   5   2   5       64.81       35.76     97.06 o 
   6   2   5     1094.47     1263.52    227.18 o 
   7   2   5       93.31      208.34    157.20 o 
   8   2   5     5095.98     5728.21    565.09 o 
   9   2   5       23.13       58.03    170.26 o 
  10   2   5      727.94      682.82    287.01 o 
  11   2   5       39.84       82.56    206.69 o 
  12   2   5     5662.90     5694.75   1318.60 o 
 -14   3   5       54.15      231.97    238.04 o 
 -13   3   5      533.69      341.39    116.43 o 
 -12   3   5       75.44       42.65     92.16 o 
 -11   3   5     3174.49     3325.15    256.61 o 
 -10   3   5       60.97      123.61    140.90 o 
  -9   3   5     1700.00     1984.83    158.62 o 
  -8   3   5      912.01      900.58    105.71 o 
  -7   3   5     1910.85     1867.46    124.64 o 
  -6   3   5     2497.14     2439.02     92.72 o 
  -5   3   5     7384.36     6760.26    242.62 o 
  -4   3   5     4586.17     4518.96    125.06 o 
  -3   3   5     2629.47     2625.53    164.45 o 
  -2   3   5    10315.35    10378.04    272.57 o 
  -1   3   5     8096.11     7544.32    288.70 o 
   0   3   5     7482.71     7584.63    469.96 o 
   1   3   5     6056.42     5325.29    198.78 o 
   2   3   5    11103.23    10998.80    586.31 o 
   3   3   5      181.25      274.23     91.24 o 
   4   3   5     6557.07     6302.64    135.29 o 
   5   3   5     9776.02     9682.22    679.35 o 
   6   3   5     3331.23     3057.08    345.73 o 
   7   3   5      229.93      457.65    186.51 o 
   8   3   5     4375.46     4235.92    483.84 o 
   9   3   5     1967.27     2234.50    391.60 o 
  10   3   5     3458.23     3556.12    524.89 o 
  11   3   5      647.21     1107.34    366.27 o 
  12   3   5     2424.05     2430.82    554.12 o 
 -14   4   5     9411.87    10881.61    723.35 o 
 -13   4   5      114.39      310.77    142.39 o 
 -12   4   5     7053.74     8047.68    510.67 o 
 -11   4   5      548.89      468.80    222.92 o 
 -10   4   5     2536.41     2615.22    360.33 o 
  -9   4   5      119.64       95.75     79.05 o 
  -8   4   5     1236.92     1171.30    214.92 o 
  -7   4   5       15.96       34.36     55.86 o 
  -6   4   5     5305.48     4810.57    188.25 o 
  -5   4   5     1012.65     1106.82     85.01 o 
  -4   4   5    68028.29    70492.85   2564.79 o 
  -3   4   5    10915.59    11194.23    402.96 o 
  -2   4   5   184547.44   198443.45  10518.15 o 
  -1   4   5    15439.72    15879.61    471.94 o 
   0   4   5   166400.31   177840.42   9040.33 o 
   1   4   5     8099.15     8662.59    285.41 o 
   2   4   5    56011.87    59629.95   2435.38 o 
   3   4   5      270.03      416.68    106.49 o 
   4   4   5     2714.11     2629.69    276.55 o 
   5   4   5        4.79       58.90     46.78 o 
   6   4   5      305.37      200.61    116.37 o 
   7   4   5      181.10      360.77    192.78 o 
   8   4   5      108.96      -71.67    160.40 o 
   9   4   5       26.06     -159.63    192.58 o 
  10   4   5     2292.90     2126.45    435.72 o 
  11   4   5       82.18      268.51    257.39 o 
  12   4   5     3365.07     4600.41    726.19 o 
 -14   5   5        4.33      -64.50    127.71 o 
 -13   5   5     3131.61     3649.70    361.13 o 
 -12   5   5      164.48      165.64    126.17 o 
 -11   5   5        0.42       61.66     99.10 o 
 -10   5   5      374.48      419.91    131.79 o 
  -9   5   5     1781.13     1808.87    188.40 o 
  -8   5   5      717.14     1010.39    120.74 o 
  -7   5   5    15415.56    14713.68    637.06 o 
  -6   5   5      694.64      744.44     78.63 o 
  -5   5   5     3040.56     3046.51    185.64 o 
  -4   5   5     1612.22     1575.08    114.15 o 
  -3   5   5    25667.99    25234.97    735.85 o 
  -2   5   5     4157.69     4110.83    186.03 o 
  -1   5   5     3369.58     3124.37    164.02 o 
   0   5   5    12375.11    12050.75    505.94 o 
   1   5   5      650.58      656.70    106.83 o 
   2   5   5     9399.32     9272.42    430.48 o 
   3   5   5    15084.13    15040.40    725.14 o 
   4   5   5     7590.10     7929.70    470.93 o 
   5   5   5      197.46      140.89    104.39 o 
   6   5   5     4390.63     3440.02    436.87 o 
   7   5   5      111.92      104.10     24.83 o 
   8   5   5     2919.33     2651.21    452.08 o 
   9   5   5     3684.01     3672.25    541.66 o 
  10   5   5     2032.31     2268.64    483.27 o 
  11   5   5      264.72      194.36    256.72 o 
 -13   6   5      181.63      266.86    159.22 o 
 -12   6   5     1395.20     1671.53    255.97 o 
 -11   6   5      254.47      242.89    135.12 o 
 -10   6   5    10639.35    10909.76    963.63 o 
  -9   6   5       96.24      108.07     73.22 o 
  -8   6   5     7859.80     7583.72    378.73 o 
  -7   6   5     2754.32     2615.67    159.67 o 
  -6   6   5    61159.28    64196.32   2456.25 o 
  -5   6   5     6112.79     6175.36    236.50 o 
  -4   6   5    41707.66    43122.27   1456.99 o 
  -3   6   5     4604.89     4707.69    303.33 o 
  -2   6   5    66631.62    70816.38   2868.56 o 
  -1   6   5     1692.05     1758.87    122.58 o 
   0   6   5     7356.46     6960.68    323.76 o 
   1   6   5      490.59      619.82    119.95 o 
   2   6   5     6436.50     6440.09    364.03 o 
   3   6   5      455.41      581.34    185.56 o 
   4   6   5      142.25      107.90    109.16 o 
   5   6   5      340.39      229.85     57.83 o 
   6   6   5     6857.47     6755.56    749.66 o 
   7   6   5      253.18      272.61    134.17 o 
   8   6   5     2631.78     1423.02    728.67 o 
   9   6   5      336.61      302.10    265.34 o 
  10   6   5     7205.34     7365.97    941.55 o 
  11   6   5      346.94      185.79    275.78 o 
 -13   7   5       21.85      -85.07    146.34 o 
 -12   7   5        6.91       92.50    138.96 o 
 -11   7   5     1510.27     1727.23    270.83 o 
 -10   7   5       38.70      -30.57    190.62 o 
  -9   7   5      900.59      867.38    130.66 o 
  -8   7   5      863.80      698.99    142.31 o 
  -7   7   5     2070.14     2217.88    168.81 o 
  -6   7   5     1427.59     1408.47    168.92 o 
  -5   7   5      408.76      408.67    107.00 o 
  -4   7   5     7081.65     7153.28    294.38 o 
  -3   7   5      218.78      161.91     85.76 o 
  -2   7   5     6574.77     6486.12    273.83 o 
  -1   7   5     2678.91     2640.00    174.38 o 
   0   7   5     7337.07     7530.12    487.34 o 
   1   7   5      310.52      282.08    110.38 o 
   2   7   5     4459.33     4403.61    330.26 o 
   3   7   5      465.67      471.66    131.17 o 
   4   7   5     2097.87     2197.90    251.82 o 
   5   7   5     6899.00     6327.47    527.42 o 
   6   7   5     1487.25     1531.68    279.99 o 
   7   7   5     1588.95     1253.99    190.36 o 
   8   7   5     2249.29     2629.20    393.90 o 
   9   7   5     1415.34     1565.33    492.77 o 
  10   7   5     2145.81     1628.11    509.10 o 
 -12   8   5      739.95      744.58    237.13 o 
 -11   8   5      241.45      321.43    178.49 o 
 -10   8   5     5867.31     5978.87    513.49 o 
  -9   8   5      955.16      768.17    180.06 o 
  -8   8   5     1331.12     1530.11    173.15 o 
  -7   8   5     1570.78     1557.13    164.76 o 
  -6   8   5    26719.00    26791.87   1163.33 o 
  -5   8   5     2706.74     2747.74    238.67 o 
  -4   8   5    23198.39    22869.09    853.26 o 
  -3   8   5     5304.54     5285.14    272.31 o 
  -2   8   5    59679.36    63645.85   2835.65 o 
  -1   8   5     3207.85     3244.44    221.69 o 
   0   8   5     9367.14     9696.30    510.23 o 
   1   8   5      913.32     1287.69    204.39 o 
   2   8   5    12115.06    13904.54    638.06 o 
   3   8   5      852.40      914.11    210.12 o 
   4   8   5      182.34      157.93    128.30 o 
   5   8   5       15.62      126.74     90.67 o 
   6   8   5     2721.98     2342.42    473.81 o 
   7   8   5       61.75      247.21    140.50 o 
   8   8   5      563.56      277.12    191.24 o 
   9   8   5      162.88      184.09    555.90 o 
  10   8   5     4339.45     3620.47    840.51 o 
 -11   9   5       45.77      -33.95    251.43 o 
 -10   9   5      223.48      315.07    137.38 o 
  -9   9   5     1150.89     1159.22    185.38 o 
  -8   9   5      285.56      282.29    118.65 o 
  -7   9   5     2689.09     3012.79    247.95 o 
  -6   9   5      320.57      320.91    115.46 o 
  -5   9   5     5693.22     5420.20    380.41 o 
  -4   9   5      816.86      785.34    164.96 o 
  -3   9   5      215.63      218.42    136.15 o 
  -2   9   5     2862.18     2960.35    281.25 o 
  -1   9   5      123.02      104.56    109.83 o 
   0   9   5     5862.15     5931.15    426.22 o 
   1   9   5     1333.35     1165.59    219.12 o 
   2   9   5     4129.61     4298.83    585.91 o 
   3   9   5      242.13      321.25    180.85 o 
   4   9   5     2933.22     3088.94    333.65 o 
   5   9   5      380.99      468.77    140.88 o 
   6   9   5     1938.26     1595.73    199.39 o 
   7   9   5     1933.86     1398.49    336.29 o 
   8   9   5     1296.72     1510.55    367.42 o 
   9   9   5      599.19      440.12    272.95 o 
 -11  10   5     1074.32     1134.33    326.48 o 
 -10  10   5     8306.53     7837.20    632.80 o 
  -9  10   5     3056.07     3228.65    314.78 o 
  -8  10   5    10032.56     9342.45    652.64 o 
  -7  10   5     4293.03     4255.41    333.43 o 
  -6  10   5    28848.90    29474.21   1499.55 o 
  -5  10   5     6468.47     6417.84    481.44 o 
  -4  10   5    11007.91    10648.05    650.88 o 
  -3  10   5     2122.24     2001.50    302.40 o 
  -2  10   5     7601.80     7858.83    445.61 o 
  -1  10   5      558.79      472.62    191.98 o 
   0  10   5      237.54      384.63    173.31 o 
   1  10   5       33.94       59.86    132.00 o 
   2  10   5      523.84      665.19    213.78 o 
   3  10   5       48.46      -54.16    156.04 o 
   4  10   5      973.81     1388.65    446.84 o 
   5  10   5      202.55      176.42    126.77 o 
   6  10   5     6585.02     6012.33   1120.47 o 
   7  10   5      930.80     1006.79    174.62 o 
   8  10   5     2693.95     3287.80    536.03 o 
  -9  11   5     3771.65     3753.54    458.73 o 
  -8  11   5      272.51      119.14    129.58 o 
  -7  11   5       28.43     -154.60    160.90 o 
  -6  11   5     1793.38     1690.60    245.76 o 
  -5  11   5       19.03       23.97    103.41 o 
  -4  11   5     4680.95     4321.01    430.24 o 
  -3  11   5     3318.49     3484.12    561.13 o 
  -2  11   5     5224.09     5343.01    400.04 o 
  -1  11   5       35.69     -132.85    315.78 o 
   0  11   5     1948.37     2540.67    293.58 o 
   1  11   5      247.61      298.93    154.15 o 
   2  11   5      586.25      541.03    330.23 o 
   3  11   5     6522.18     7304.02    703.81 o 
   4  11   5      204.94      337.29    268.63 o 
   5  11   5     1916.84     1691.48    296.60 o 
   6  11   5      517.60      546.99    146.81 o 
   7  11   5     2388.72     2124.96    440.30 o 
  -8  12   5     3270.01     3059.18    365.58 o 
  -7  12   5     1372.00     1348.80    257.45 o 
  -6  12   5     4517.60     4143.68    406.35 o 
  -5  12   5     2304.52     2501.67    312.95 o 
  -4  12   5     5079.33     4787.47    418.46 o 
  -3  12   5     1895.72     2042.20    288.73 o 
  -2  12   5     5329.96     5372.02    458.62 o 
  -1  12   5     1923.63     1999.04    298.94 o 
   0  12   5     3628.63     4265.25    520.74 o 
   1  12   5     1173.47     1248.35    263.10 o 
   2  12   5     2584.52     2924.12    389.79 o 
   3  12   5      524.44      656.85    406.51 o 
   4  12   5     1367.95     1447.83    209.85 o 
   5  12   5      262.04      169.99    164.79 o 
  -6  13   5      497.43      422.21    201.24 o 
  -5  13   5     1126.77     1056.64    259.64 o 
  -4  13   5      524.51      641.35    220.71 o 
  -3  13   5        9.58      -38.88    172.62 o 
  -2  13   5      753.70      805.84    289.72 o 
  -1  13   5     1181.54     1199.84    326.96 o 
   0  13   5      761.75      883.15    258.57 o 
   1  13   5      102.59       16.55    184.86 o 
   2  13   5     1064.39     1008.15    289.58 o 
   3  13   5     1573.62     1452.35    339.84 o 
  -5 -14   6     2620.04     2827.34    251.92 o 
  -4 -14   6     5053.65     5132.73    345.00 o 
  -3 -14   6     1442.92     1313.47    200.49 o 
  -2 -14   6      923.40      564.36    169.25 o 
  -1 -14   6      652.82      719.08    164.06 o 
   0 -14   6     1136.93     1032.61    176.57 o 
   1 -14   6      311.61      274.20    168.52 o 
   2 -14   6      383.21      302.58    157.63 o 
   3 -14   6      745.65      706.26    176.37 o 
   4 -14   6     3942.58     4194.41    360.74 o 
  -7 -13   6      140.87      193.99    103.66 o 
  -6 -13   6        1.34       95.82    112.38 o 
  -5 -13   6      245.57      277.97    106.51 o 
  -4 -13   6        2.17      -46.46     79.83 o 
  -3 -13   6      265.00      303.45    125.13 o 
  -2 -13   6       60.32      -37.64    112.08 o 
  -1 -13   6      773.28      841.18    164.72 o 
   0 -13   6       93.57       18.66     93.24 o 
   1 -13   6       63.29       92.79    111.64 o 
   2 -13   6      499.46      612.39    143.95 o 
   3 -13   6     1476.39     1585.92    248.97 o 
   4 -13   6      485.47      502.85    187.50 o 
   5 -13   6       40.27     -134.72    192.38 o 
   6 -13   6      476.42      417.26    201.88 o 
  -9 -12   6     1268.26     1290.53    224.14 o 
  -8 -12   6     3339.20     3103.84    306.50 o 
  -7 -12   6     1280.75     1590.33    210.28 o 
  -6 -12   6     4847.31     4811.21    299.91 o 
  -5 -12   6     2434.36     2571.65    189.52 o 
  -4 -12   6     6600.05     6556.19    423.28 o 
  -3 -12   6     3330.87     3545.84    223.50 o 
  -2 -12   6     6627.91     7227.81    371.82 o 
  -1 -12   6     3359.00     3580.81    231.77 o 
   0 -12   6     6068.97     6419.79    421.20 o 
   1 -12   6     3367.16     3594.73    280.49 o 
   2 -12   6     8630.85     9126.09    430.21 o 
   3 -12   6     2620.91     2579.00    335.20 o 
   4 -12   6     7233.39     6973.41    486.50 o 
   5 -12   6     1878.46     2044.89    279.96 o 
   6 -12   6     5131.14     4985.15    649.95 o 
   7 -12   6     1503.39     1618.61    705.47 o 
   8 -12   6     2829.03     2793.86    559.83 o 
 -10 -11   6      195.42      316.36    110.52 o 
  -9 -11   6      431.72      461.67    120.43 o 
  -8 -11   6       15.22      -87.56     87.56 o 
  -7 -11   6     2039.90     1804.11    195.30 o 
  -6 -11   6      844.82      819.56    156.52 o 
  -5 -11   6     1353.44     1324.25    246.48 o 
  -4 -11   6     2145.22     2238.25    159.05 o 
  -3 -11   6     6112.52     6433.42    278.35 o 
  -2 -11   6     1233.50     1255.83    135.85 o 
  -1 -11   6     1005.19      919.80    162.03 o 
   0 -11   6       76.87      -50.34     76.57 o 
   1 -11   6     1857.13     1934.18    185.56 o 
   2 -11   6      140.84      134.61     92.25 o 
   3 -11   6    14577.94    14537.32    687.31 o 
   4 -11   6       11.02      -57.28    102.87 o 
   5 -11   6     1400.28     1617.29    286.94 o 
   6 -11   6      876.05      913.76    297.92 o 
   7 -11   6     1296.86     1076.41    571.49 o 
   8 -11   6     1343.78     1436.69    393.33 o 
   9 -11   6      567.59      446.43    312.16 o 
 -11 -10   6     1485.41     1222.52    266.03 o 
 -10 -10   6    12170.13    11712.12   1306.95 o 
  -9 -10   6     3549.18     3571.49    540.75 o 
  -8 -10   6    12074.62    12606.44    682.87 o 
  -7 -10   6     3819.12     4009.51    237.64 o 
  -6 -10   6    19857.97    20882.19    706.57 o 
  -5 -10   6     2203.92     2349.40    167.27 o 
  -4 -10   6     1750.75     1635.66    144.20 o 
  -3 -10   6      698.03      763.21    107.11 o 
  -2 -10   6     2428.40     2418.05    186.71 o 
  -1 -10   6      570.09      603.34    103.47 o 
   0 -10   6      953.51      958.29    121.46 o 
   1 -10   6      278.51      189.53     98.27 o 
   2 -10   6    15109.38    15304.25    840.65 o 
   3 -10   6     2790.29     2939.67    232.79 o 
   4 -10   6    11352.36    11168.44    573.16 o 
   5 -10   6     5866.36     5757.27    464.03 o 
   6 -10   6    23539.18    23363.04   1566.39 o 
   7 -10   6     4667.87     4281.07    539.80 o 
   8 -10   6     5891.13     5804.35   1119.21 o 
   9 -10   6     2064.73     2076.29    460.11 o 
 -12  -9   6        8.08       -2.86    412.89 o 
 -11  -9   6      305.95      270.80    108.05 o 
 -10  -9   6        5.44       -1.65     69.18 o 
  -9  -9   6      102.16       76.53     71.27 o 
  -8  -9   6      122.10      107.07     72.21 o 
  -7  -9   6     1309.32     1212.96    141.10 o 
  -6  -9   6        3.70       34.71     50.11 o 
  -5  -9   6      513.61      532.70     74.48 o 
  -4  -9   6      101.68      117.10     74.99 o 
  -3  -9   6     1183.46     1372.40    120.34 o 
  -2  -9   6       22.00        2.13     49.22 o 
  -1  -9   6     8064.03     8202.10    298.63 o 
   0  -9   6      158.50       78.35     60.51 o 
   1  -9   6     1053.81     1254.93    105.98 o 
   2  -9   6     2429.66     2397.24    174.31 o 
   3  -9   6      598.45      631.82    117.56 o 
   4  -9   6     4079.43     3833.47    254.65 o 
   5  -9   6      617.10      678.66    341.47 o 
   6  -9   6     3850.44     3676.53    424.91 o 
   7  -9   6       14.15      -87.26    163.45 o 
   8  -9   6     2629.68     3151.85    785.45 o 
   9  -9   6       26.25      -18.01    168.09 o 
  10  -9   6     1329.73     1149.06    387.86 o 
 -12  -8   6     4386.79     4079.77    339.80 o 
 -11  -8   6     1775.59     1788.99    617.84 o 
 -10  -8   6    15957.16    15614.10   1781.17 o 
  -9  -8   6     1532.85     1347.59    273.17 o 
  -8  -8   6     2003.03     1948.06    273.25 o 
  -7  -8   6      464.05      370.67    122.81 o 
  -6  -8   6    10720.76    11176.21    427.88 o 
  -5  -8   6      537.37      637.36     91.23 o 
  -4  -8   6      748.33      781.20     74.92 o 
  -3  -8   6     1291.03     1491.41     87.91 o 
  -2  -8   6    33111.13    35857.10    972.06 o 
  -1  -8   6     2727.03     2876.92    168.47 o 
   0  -8   6    17694.12    18640.91    526.33 o 
   1  -8   6     6997.77     7269.49    232.89 o 
   2  -8   6    70586.99    73932.63   2957.47 o 
   3  -8   6     7988.78     8077.49    334.12 o 
   4  -8   6    20982.56    21285.62    783.04 o 
   5  -8   6     3192.47     3394.07    560.88 o 
   6  -8   6    21238.79    20350.96   1207.68 o 
   7  -8   6     1195.24     1260.81    276.76 o 
   8  -8   6      491.04      378.65    363.46 o 
   9  -8   6      153.28      449.91    435.62 o 
  10  -8   6     2584.51     2495.58    478.04 o 
  11  -8   6      105.84      104.36    231.82 o 
 -13  -7   6       51.60      268.95    122.97 o 
 -12  -7   6       43.72      223.46    110.99 o 
 -11  -7   6      438.19      422.13    119.61 o 
 -10  -7   6      109.68       96.99    105.52 o 
  -9  -7   6      824.48      640.70    111.51 o 
  -8  -7   6      119.48      137.47     57.02 o 
  -7  -7   6      703.75      681.54     79.79 o 
  -6  -7   6     1402.07     1374.95     88.90 o 
  -5  -7   6     6412.17     6085.49    232.24 o 
  -4  -7   6     1962.26     1967.71    100.30 o 
  -3  -7   6       67.87      152.56     38.78 o 
  -2  -7   6     1231.73     1200.62     78.48 o 
  -1  -7   6      255.19      294.79     49.67 o 
   0  -7   6     2336.86     2475.26     99.67 o 
   1  -7   6    15620.30    16041.37    447.98 o 
   2  -7   6      859.31      988.87    117.66 o 
   3  -7   6     5666.51     5442.43    237.33 o 
   4  -7   6     2773.17     2751.45    252.25 o 
   5  -7   6     2122.58     1732.24    237.68 o 
   6  -7   6     4086.33     3617.11    358.68 o 
   7  -7   6      255.92       59.63    134.91 o 
   8  -7   6     3292.44     3086.93    684.13 o 
   9  -7   6       13.78        2.04    236.83 o 
  10  -7   6     2206.20     1982.82    703.12 o 
  11  -7   6       46.68      207.13    420.32 o 
 -13  -6   6      597.99      523.70     96.67 o 
 -12  -6   6     8495.69     9252.21    675.97 o 
 -11  -6   6     2166.96     2404.65    242.48 o 
 -10  -6   6    27192.44    29632.65   2390.79 o 
  -9  -6   6     2065.60     2115.61    173.15 o 
  -8  -6   6    17571.83    17479.39   1091.43 o 
  -7  -6   6     1374.65     1277.15     90.25 o 
  -6  -6   6    26385.12    29398.74    704.01 o 
  -5  -6   6      377.89      430.50     42.36 o 
  -4  -6   6      484.72      502.76     49.44 o 
  -3  -6   6      401.89      429.25     38.76 o 
  -2  -6   6    16455.87    17171.37    392.91 o 
  -1  -6   6      980.37     1109.30     56.77 o 
   0  -6   6    13612.89    13926.73    301.18 o 
   1  -6   6     3046.87     3051.90    115.98 o 
   2  -6   6    88927.50    95151.99   3191.90 o 
   3  -6   6     4268.44     4139.76    257.31 o 
   4  -6   6    34076.74    33602.45   1609.45 o 
   5  -6   6     3701.30     3547.48    296.30 o 
   6  -6   6    33489.10    33581.60   1806.24 o 
   7  -6   6     1848.45     1827.21    464.08 o 
   8  -6   6     3470.24     3252.63    681.01 o 
   9  -6   6      298.22       99.23    297.61 o 
  10  -6   6     4246.93     4234.50    922.82 o 
  11  -6   6      129.24      -22.06    303.98 o 
  12  -6   6      111.23       34.34    208.19 o 
 -14  -5   6       29.47       35.43     71.10 o 
 -13  -5   6     1544.92     1599.35    166.56 o 
 -12  -5   6        0.07        0.79     64.36 o 
 -11  -5   6        3.54       -8.93     58.33 o 
 -10  -5   6        8.67       33.58     49.66 o 
  -9  -5   6     5781.95     5449.98    241.75 o 
  -8  -5   6      264.02      215.77     48.46 o 
  -7  -5   6     2462.74     2380.18    155.95 o 
  -6  -5   6      107.50       77.43     45.41 o 
  -5  -5   6      205.71      224.49     39.20 o 
  -4  -5   6      353.26      430.99     37.51 o 
  -3  -5   6    36878.12    36250.23    761.30 o 
  -2  -5   6     1272.74     1254.52     57.93 o 
  -1  -5   6     2154.36     2320.00     68.55 o 
   0  -5   6     3788.18     3783.28    107.49 o 
   1  -5   6     8695.37     8807.32    192.67 o 
   2  -5   6     8801.57     8681.42    434.03 o 
   3  -5   6    20260.78    18748.50    799.98 o 
   4  -5   6    13065.38    12543.62    598.27 o 
   5  -5   6       41.82      134.99     99.26 o 
   6  -5   6     6551.93     6223.02    684.80 o 
   7  -5   6     5269.45     4792.44    653.51 o 
   8  -5   6     3166.24     2469.52    574.43 o 
   9  -5   6     2987.40     2912.16    664.76 o 
  10  -5   6     1933.07     1701.51    624.97 o 
  11  -5   6      182.39       20.25    176.99 o 
  12  -5   6     1569.89     1396.29    426.54 o 
 -14  -4   6    11473.77    12410.48   1365.18 o 
 -13  -4   6      471.07      530.92     96.03 o 
 -12  -4   6    14083.86    15765.46   1520.99 o 
 -11  -4   6      513.36      496.58     85.11 o 
 -10  -4   6     8316.03     8969.79    382.06 o 
  -9  -4   6       31.29        1.30     38.61 o 
  -8  -4   6      434.98      416.25     71.01 o 
  -7  -4   6      283.80      346.48     57.51 o 
  -6  -4   6      236.85      298.08     32.89 o 
  -5  -4   6       10.13        6.66     28.84 o 
  -4  -4   6    21498.48    22786.11    608.03 o 
  -3  -4   6      809.85      744.09     32.02 o 
  -2  -4   6    82233.20    89048.24   2280.20 o 
  -1  -4   6     3626.26     3666.71     74.41 o 
   0  -4   6   188438.03   205651.42   8784.02 o 
   1  -4   6     2461.89     2551.65     89.19 o 
   2  -4   6   158090.16   167918.28   8053.96 o 
   3  -4   6     2671.96     2452.57    179.73 o 
   4  -4   6    49147.14    35619.97   8635.62 o 
   5  -4   6     2289.50     2303.85    212.42 o 
   6  -4   6     5036.43     4629.87    350.37 o 
   7  -4   6      149.47      133.00    125.08 o 
   8  -4   6       71.67       95.18    135.74 o 
   9  -4   6       71.12      100.39    272.82 o 
  10  -4   6      125.18      -40.44    110.76 o 
  11  -4   6       11.14       70.49    188.73 o 
  12  -4   6     1566.19     1883.18    343.83 o 
 -14  -3   6       61.53       27.91     50.57 o 
 -13  -3   6      331.57      195.52    139.00 o 
 -12  -3   6      151.01       63.42     90.65 o 
 -11  -3   6     2944.92     2926.40    206.31 o 
 -10  -3   6        1.37        1.57     53.59 o 
  -9  -3   6     2729.98     2848.10    137.54 o 
  -8  -3   6      516.83      485.76     99.32 o 
  -7  -3   6     1209.54     1065.90     64.71 o 
  -6  -3   6     1659.75     1653.28     69.47 o 
  -5  -3   6     9143.79     7258.38    167.19 o 
  -4  -3   6     3519.88     3432.67    169.34 o 
  -3  -3   6     2850.09     2736.80     54.72 o 
  -2  -3   6     7262.57     6822.84    148.53 o 
  -1  -3   6     7157.40     6597.44    178.80 o 
   0  -3   6     6866.47     7266.24    135.91 o 
   1  -3   6    11057.56    10377.80    415.42 o 
   2  -3   6    11867.24    11683.99    291.06 o 
   3  -3   6       37.90       64.42     39.55 o 
   4  -3   6     6986.84     7050.06    382.59 o 
   5  -3   6     9125.75     8975.50    802.28 o 
   6  -3   6     4197.53     4176.48    152.08 o 
   7  -3   6      803.28      791.57     75.52 o 
   8  -3   6     4581.06     4496.18    144.42 o 
   9  -3   6     1525.09     1387.76    175.23 o 
  10  -3   6     2912.37     2179.61    293.86 o 
  11  -3   6      816.13      808.95    235.12 o 
  12  -3   6     2726.06     2650.22    481.03 o 
 -14  -2   6     5511.34     5911.51    284.83 o 
 -13  -2   6       32.39       45.58     55.00 o 
 -12  -2   6    19733.51    22505.07    665.79 o 
 -11  -2   6      132.13       97.57     48.03 o 
 -10  -2   6     6708.61     6907.12    294.88 o 
  -9  -2   6      180.19      121.79     71.53 o 
  -8  -2   6    27897.61    30417.41   1250.34 o 
  -7  -2   6      265.19      294.01     65.88 o 
  -6  -2   6    11437.33    11560.53    422.22 o 
  -5  -2   6      564.09      541.02     38.77 o 
  -4  -2   6    56467.60    58968.43   2075.85 o 
  -3  -2   6     1128.13      975.55    131.79 o 
  -2  -2   6    18988.46    17453.47    465.22 o 
  -1  -2   6     2979.78     2950.36     73.69 o 
   0  -2   6   109451.22   108327.18   7307.36 o 
   1  -2   6     2059.02     1819.94     83.32 o 
   2  -2   6    42009.61    45144.40   1805.51 o 
   3  -2   6     4594.20     4999.78    173.36 o 
   4  -2   6    43998.62    51151.85   1962.67 o 
   5  -2   6      100.50      104.16     33.93 o 
   6  -2   6     1075.37     1074.96     37.72 o 
   7  -2   6       62.92       43.40     24.25 o 
   8  -2   6     5553.25     5192.75    516.51 o 
   9  -2   6        9.62      -50.41    157.38 o 
  10  -2   6      793.78      875.07    217.67 o 
  11  -2   6       16.95      293.85    241.50 o 
  12  -2   6     6254.29     6802.17   1073.18 o 
 -15  -1   6        0.59       79.65    136.06 o 
 -14  -1   6       20.82       61.08     83.97 o 
 -13  -1   6      799.20      942.85    131.86 o 
 -12  -1   6       71.29       25.11     68.34 o 
 -11  -1   6      379.21      341.64     66.32 o 
 -10  -1   6      337.02      369.24     59.18 o 
  -9  -1   6     1357.92     1403.23     84.94 o 
  -8  -1   6      425.62      462.93     69.23 o 
  -7  -1   6     6125.84     5329.82    395.06 o 
  -6  -1   6     2998.12     2810.73    168.79 o 
  -5  -1   6      469.75      398.98     90.08 o 
  -4  -1   6     3921.92     3706.24    136.12 o 
  -3  -1   6    20735.44    17747.71    999.78 o 
  -2  -1   6     8348.94     8285.67    479.73 o 
  -1  -1   6      121.07      125.14     23.13 o 
   0  -1   6    15201.66    13517.82    390.67 o 
   1  -1   6        1.96        4.28     18.88 o 
   2  -1   6    13393.47    12575.76    287.24 o 
   3  -1   6    11909.07    11378.43    319.77 o 
   4  -1   6     8298.18     8011.45    194.33 o 
   5  -1   6     1010.88     1002.88    164.17 o 
   6  -1   6     5790.52     6074.51    454.79 o 
   7  -1   6      981.02     1047.51    231.51 o 
   8  -1   6     3895.30     4487.19    815.12 o 
   9  -1   6     1225.60     1266.22    345.21 o 
  10  -1   6     3808.13     4489.88    712.75 o 
  12  -1   6     3276.51     4365.08    856.71 o 
 -15   0   6        0.63      -60.85    131.88 o 
 -14   0   6     6077.92     7196.84    392.55 o 
 -13   0   6        0.12      -13.04     62.51 o 
 -12   0   6    18228.08    20813.15    977.13 o 
 -11   0   6        1.19      -68.75     84.08 o 
 -10   0   6      311.69      448.75     79.33 o 
  -9   0   6        1.44      -22.13     71.02 o 
  -8   0   6     7787.51     8744.48    264.36 o 
  -7   0   6        0.04      -52.77     52.77 o 
  -6   0   6      813.86      895.81     87.67 o 
  -5   0   6        2.79        4.58     46.47 o 
  -4   0   6   155341.30   171029.13   8204.91 o 
  -3   0   6        5.74       22.20     11.52 o 
  -2   0   6   153349.00   156587.66   5762.19 o 
  -1   0   6        0.23       11.41     20.47 o 
   0   0   6   377672.03   379498.06  26846.35 o 
   1   0   6        0.87       24.14     39.99 o 
   2   0   6    28243.90    26614.09    729.42 o 
   3   0   6        0.04      -56.04     84.65 o 
   4   0   6    19817.43    19592.00   1029.71 o 
   5   0   6        2.82       65.40    114.89 o 
   6   0   6     6189.78     7016.16    573.55 o 
   7   0   6        1.27     -237.70    326.02 o 
   8   0   6     2418.70     2147.32    381.67 o 
   9   0   6        0.15       69.74    190.72 o 
  10   0   6      619.58      635.65    345.58 o 
  12   0   6     7500.86     9836.34   1330.98 o 
 -15   1   6        0.33      100.30    140.36 o 
 -14   1   6        5.74       30.03    182.58 o 
 -13   1   6      945.61      818.98    187.84 o 
 -12   1   6        9.25       65.83     56.35 o 
 -11   1   6      214.02      365.71     80.46 o 
 -10   1   6      762.12      801.55    189.69 o 
  -9   1   6     1582.94     1595.90    131.64 o 
  -8   1   6      830.23      941.73    134.42 o 
  -7   1   6     8207.80     8537.12    367.02 o 
  -6   1   6     3718.50     3888.80    124.44 o 
  -5   1   6     1204.18     1198.49    101.86 o 
  -4   1   6     5155.24     5266.79    164.43 o 
  -3   1   6    12850.57    12935.01    375.57 o 
  -2   1   6     9672.31     9165.96    173.83 o 
  -1   1   6        1.67       -6.46     25.99 o 
   0   1   6    14453.63    14138.67    467.96 o 
   1   1   6        7.27       26.69     38.05 o 
   2   1   6    12720.25    11527.38    242.19 o 
   3   1   6     8612.66     7116.96    771.06 o 
   4   1   6     6845.13     7140.78    470.45 o 
   5   1   6      544.37      724.07    193.30 o 
   6   1   6     5977.13     7281.29    611.87 o 
   7   1   6      668.63      844.98    263.79 o 
   8   1   6     4587.27     5467.13    630.88 o 
   9   1   6      869.20     1362.23    374.91 o 
  10   1   6     4139.77     5064.15    714.94 o 
  11   1   6      128.63      144.82    438.36 o 
  12   1   6     3221.39     3588.73    727.22 o 
 -14   2   6     2515.16     2682.71    420.24 o 
 -13   2   6        6.64       -9.21     68.26 o 
 -12   2   6     7463.64     9362.76   1177.51 o 
 -11   2   6       17.91       18.27     62.96 o 
 -10   2   6     1829.60     1836.19    152.07 o 
  -9   2   6       93.11       36.53     90.72 o 
  -8   2   6    31921.61    36629.57   1492.16 o 
  -7   2   6      427.29      487.30     63.70 o 
  -6   2   6    44265.73    47402.24   2332.29 o 
  -5   2   6       43.62       24.62     21.41 o 
  -4   2   6   178088.50   193423.89   9651.69 o 
  -3   2   6     4158.56     4447.60    153.44 o 
  -2   2   6    66616.20    70397.97   2293.19 o 
  -1   2   6     5162.84     5468.92    217.16 o 
   0   2   6    44579.61    45325.41   1616.94 o 
   1   2   6      203.44      363.33     73.51 o 
   2   2   6      144.79      231.15     83.47 o 
   3   2   6      594.09      677.45     97.81 o 
   4   2   6     6084.96     6201.89    592.82 o 
   5   2   6       13.96       41.38    101.84 o 
   6   2   6      740.22      634.57    193.07 o 
   7   2   6      395.68      271.71    178.41 o 
   8   2   6    17190.26    18484.61   1332.53 o 
   9   2   6      146.93      167.71    203.70 o 
  10   2   6     5116.29     5680.51    696.10 o 
  11   2   6       11.50     -139.43    402.18 o 
  12   2   6     7107.47     7727.33   1011.03 o 
 -14   3   6        1.10      145.49    112.98 o 
 -13   3   6      317.37      215.43    103.18 o 
 -12   3   6       41.79       32.10     81.61 o 
 -11   3   6     4499.12     4719.71    294.54 o 
 -10   3   6      430.57      272.61    153.18 o 
  -9   3   6       53.52       43.50     60.14 o 
  -8   3   6     1746.75     1810.60    217.19 o 
  -7   3   6     3246.92     2879.56    182.73 o 
  -6   3   6     4681.13     4460.97    267.26 o 
  -5   3   6    11151.37    10368.63    429.60 o 
  -4   3   6     6468.81     6560.38    282.00 o 
  -3   3   6      265.28      261.14     44.17 o 
  -2   3   6    14653.87    13969.94    595.82 o 
  -1   3   6    11940.50    11275.78    395.47 o 
   0   3   6     9559.36     9413.68    278.61 o 
   1   3   6     5844.08     4889.00    206.78 o 
   2   3   6     6549.29     6931.19    384.80 o 
   3   3   6       74.49      114.10     74.54 o 
   4   3   6     6504.23     6022.23    365.92 o 
   5   3   6    13264.70    12066.55    624.23 o 
   6   3   6     4125.44     4407.78    421.02 o 
   7   3   6       19.76       25.98    132.38 o 
   8   3   6     4853.61     5311.71    576.39 o 
   9   3   6     2032.36     2206.33    411.63 o 
  10   3   6     4595.79     5172.02    696.75 o 
  11   3   6      626.60      793.27    344.93 o 
  12   3   6     2303.78     1162.35    749.38 o 
 -14   4   6     4349.16     4674.22    390.26 o 
 -13   4   6        6.90     -115.48    115.48 o 
 -12   4   6     2969.20     3054.01    271.81 o 
 -11   4   6      154.31       77.27     89.61 o 
 -10   4   6     2081.09     1875.77    296.92 o 
  -9   4   6      589.39      639.76    109.19 o 
  -8   4   6    11720.61    11541.30    671.85 o 
  -7   4   6     2267.17     2260.97    132.70 o 
  -6   4   6    40034.86    41811.85   1703.99 o 
  -5   4   6     1345.11     1408.13     78.64 o 
  -4   4   6    87396.51    91218.32   3488.40 o 
  -3   4   6      465.99      447.13     62.56 o 
  -2   4   6   107310.60   112271.20   4900.60 o 
  -1   4   6       58.36       52.80     48.69 o 
   0   4   6    52455.39    53765.68   2057.15 o 
   1   4   6     1055.47     1218.80    106.15 o 
   2   4   6     6023.86     6361.68    302.09 o 
   3   4   6      158.84      232.60    110.49 o 
   4   4   6      127.41      217.45    126.07 o 
   5   4   6       24.27      -10.56     46.55 o 
   6   4   6      660.11      387.78    233.72 o 
   7   4   6       12.66      -39.84    143.17 o 
   8   4   6     4167.14     3751.95    493.80 o 
   9   4   6      129.85      -16.31    160.95 o 
  10   4   6     5387.84     5316.30    710.73 o 
  11   4   6      178.75       46.70    211.15 o 
 -14   5   6       22.25       73.53    122.35 o 
 -13   5   6     1743.37     2108.70    263.40 o 
 -12   5   6      431.84      445.58    146.06 o 
 -11   5   6      631.24      477.62    136.28 o 
 -10   5   6      897.95     1050.07    271.50 o 
  -9   5   6      525.20      549.97    120.23 o 
  -8   5   6     1255.07     1179.92    129.91 o 
  -7   5   6    13151.41    12754.33    420.01 o 
  -6   5   6     1444.34     1508.14    101.32 o 
  -5   5   6      665.71      757.97    123.88 o 
  -4   5   6     3910.52     4062.35    253.67 o 
  -3   5   6    12402.89    11664.60    345.75 o 
  -2   5   6     5094.31     5197.59    194.19 o 
  -1   5   6     5667.50     5352.66    225.42 o 
   0   5   6     9750.98     9850.44    405.21 o 
   1   5   6      599.96      838.93    156.43 o 
   2   5   6     7919.21     7758.90    426.67 o 
   3   5   6     3693.39     3970.99    343.90 o 
   4   5   6     6335.08     6895.55    461.62 o 
   5   5   6     1912.15     1614.26    102.36 o 
   6   5   6     4949.54     4404.85    338.20 o 
   7   5   6        9.63      -18.89     55.30 o 
   8   5   6     4558.48     4525.43    595.92 o 
   9   5   6     2523.39     2193.81    466.12 o 
  10   5   6     2462.59     3067.04    570.48 o 
  11   5   6        1.21      107.49    247.09 o 
 -13   6   6       37.49      -94.56    218.56 o 
 -12   6   6     1168.89     1234.41    220.13 o 
 -11   6   6     1428.63     1336.27    216.29 o 
 -10   6   6    19742.59    21469.19   1144.45 o 
  -9   6   6     2412.77     2440.23    171.45 o 
  -8   6   6    26303.75    26473.15   1028.79 o 
  -7   6   6     4052.87     4177.91    204.96 o 
  -6   6   6    85924.66    89582.80   4437.96 o 
  -5   6   6     4378.65     4196.69    292.71 o 
  -4   6   6    34239.17    35253.45   1285.29 o 
  -3   6   6     2615.82     2561.23    141.97 o 
  -2   6   6    21372.16    21624.13    715.29 o 
  -1   6   6      408.39      523.29     84.95 o 
   0   6   6      239.87      382.19    105.70 o 
   1   6   6       18.23       -5.83     58.02 o 
   2   6   6      630.95      575.99    119.29 o 
   3   6   6       89.47      170.47    125.59 o 
   4   6   6      297.57      397.36    158.08 o 
   5   6   6      229.31      145.13     67.47 o 
   6   6   6    15468.14    14732.56   1501.60 o 
   7   6   6      801.58     1010.46    284.76 o 
   8   6   6     7880.14     7720.55    885.84 o 
   9   6   6      465.54      675.93    341.89 o 
  10   6   6     7225.75     6909.06    929.27 o 
 -13   7   6      158.35      215.51    160.35 o 
 -12   7   6      106.46      132.59    238.30 o 
 -11   7   6     3287.33     3274.27    348.75 o 
 -10   7   6       60.60       58.46    115.46 o 
  -9   7   6     1707.27     1652.39    272.77 o 
  -8   7   6     1557.72     1541.59    150.12 o 
  -7   7   6      766.58      647.36    108.62 o 
  -6   7   6     2875.62     2905.43    303.43 o 
  -5   7   6     4869.74     4384.42    266.94 o 
  -4   7   6     9851.65     9482.45    546.81 o 
  -3   7   6     2786.91     2604.12    195.74 o 
  -2   7   6     8822.51     8616.43    351.57 o 
  -1   7   6     2736.37     2666.68    219.19 o 
   0   7   6     4721.56     4944.80    265.39 o 
   1   7   6     3822.21     3642.83    245.23 o 
   2   7   6     2120.45     2326.16    265.21 o 
   3   7   6     4416.01     4773.79    559.96 o 
   4   7   6     2023.14     2278.08    283.32 o 
   5   7   6     9016.69     8447.99    817.07 o 
   6   7   6     2180.91     1763.33    467.20 o 
   7   7   6     1085.92      808.08    156.40 o 
   8   7   6     2996.54     3204.18    426.20 o 
   9   7   6      346.25      403.50    319.62 o 
  10   7   6     2176.37     1908.72    543.70 o 
 -12   8   6     1098.13     1032.11    253.88 o 
 -11   8   6      376.67      164.48    267.12 o 
 -10   8   6    10533.97     9950.55    632.29 o 
  -9   8   6      899.79      913.08    151.44 o 
  -8   8   6     6100.01     5740.76    436.54 o 
  -7   8   6     2922.21     2890.00    354.21 o 
  -6   8   6    27363.70    27526.39   1066.26 o 
  -5   8   6     2766.14     2882.64    202.49 o 
  -4   8   6     7349.77     7140.49    338.01 o 
  -3   8   6     2734.44     2853.11    269.58 o 
  -2   8   6    25395.82    26963.57   1034.36 o 
  -1   8   6     3379.64     3542.63    238.73 o 
   0   8   6     2475.07     2564.19    213.85 o 
   1   8   6      374.00      477.66    130.26 o 
   2   8   6    11544.73    13003.16    650.33 o 
   3   8   6      501.89      442.40    154.54 o 
   4   8   6     1066.08      972.53    226.59 o 
   5   8   6      359.05      306.05     75.80 o 
   6   8   6     7159.61     8087.98    705.32 o 
   7   8   6      371.74      281.14    152.40 o 
   8   8   6     1168.63      958.08    302.73 o 
   9   8   6      349.58       94.84    278.21 o 
 -11   9   6       82.80       47.14    148.30 o 
 -10   9   6      503.66      485.21    182.26 o 
  -9   9   6      728.85      572.10    147.47 o 
  -8   9   6      846.33      644.39    248.22 o 
  -7   9   6      123.37      214.24    132.81 o 
  -6   9   6     1416.64     1732.15    226.90 o 
  -5   9   6     1807.58     1621.59    219.65 o 
  -4   9   6     2352.06     2323.36    209.47 o 
  -3   9   6       20.19      228.97    102.44 o 
  -2   9   6     1874.26     2103.35    205.38 o 
  -1   9   6     1266.97     1307.51    215.29 o 
   0   9   6     3346.39     3612.18    351.87 o 
   1   9   6      281.88      294.20    131.55 o 
   2   9   6     2827.48     2996.28    298.73 o 
   3   9   6     1768.60     1784.60    263.17 o 
   4   9   6     2770.38     3334.27    390.23 o 
   5   9   6      535.38      665.96    164.53 o 
   6   9   6     2770.55     3333.20    487.51 o 
   7   9   6      702.54      639.54    260.48 o 
   8   9   6     1922.70     1782.09    438.34 o 
 -10  10   6    11765.59    12061.23    822.60 o 
  -9  10   6     4539.70     4651.65    607.60 o 
  -8  10   6    10947.76    10635.90    708.24 o 
  -7  10   6     3125.54     2948.06    339.70 o 
  -6  10   6    18034.13    18139.54    863.67 o 
  -5  10   6     2504.91     2695.62    254.16 o 
  -4  10   6     2999.25     2722.41    366.36 o 
  -3  10   6      508.19      351.97    160.57 o 
  -2  10   6     2189.95     1985.98    233.20 o 
  -1  10   6       15.16       67.87    103.80 o 
   0  10   6       48.93       85.44    113.26 o 
   1  10   6       14.57       44.51    137.35 o 
   2  10   6     1944.12     1990.42    277.04 o 
   3  10   6      628.95      474.22    194.29 o 
   4  10   6     1834.31     2253.01    426.83 o 
   5  10   6      808.80      631.41    173.30 o 
   6  10   6     6729.43     8669.55   1021.46 o 
   7  10   6     1105.63     1208.89    459.94 o 
  -9  11   6     1481.12     1652.34    260.88 o 
  -8  11   6     1044.16      918.60    208.27 o 
  -7  11   6      605.50      413.83    205.95 o 
  -6  11   6     3222.28     3106.08    315.10 o 
  -5  11   6      366.12      470.35    181.46 o 
  -4  11   6     3999.53     4215.35    437.47 o 
  -3  11   6     1825.42     1845.86    305.97 o 
  -2  11   6     3200.58     3174.72    386.70 o 
  -1  11   6     1674.42     1914.53    440.59 o 
   0  11   6      799.36     1138.37    227.19 o 
   1  11   6     1981.12     2207.31    309.59 o 
   2  11   6      289.84      307.65    180.25 o 
   3  11   6     7899.23     8673.34    710.64 o 
   4  11   6      467.94      165.43    129.16 o 
   5  11   6     1016.36      894.14    212.82 o 
   6  11   6     1141.61     1018.53    267.85 o 
  -8  12   6     2451.23     2456.68    403.17 o 
  -7  12   6      606.21      475.87    232.28 o 
  -6  12   6     2602.85     2296.68    378.77 o 
  -5  12   6     1011.62     1258.43    298.64 o 
  -4  12   6     1853.21     1985.75    354.61 o 
  -3  12   6      927.94     1106.11    237.13 o 
  -2  12   6     2214.06     2329.54    314.31 o 
  -1  12   6     1305.82     1393.95    268.53 o 
   0  12   6     3084.73     3727.21    498.38 o 
   1  12   6     1330.66     1571.81    303.46 o 
   2  12   6     3698.67     4179.00    483.55 o 
   3  12   6      954.25      857.55    346.08 o 
   4  12   6     2720.39     2549.36    426.67 o 
  -5  13   6     1104.76      917.60    253.64 o 
  -4  13   6      332.05      241.32    178.85 o 
  -3  13   6      569.59      527.12    313.93 o 
  -2  13   6      326.65      196.56    198.81 o 
  -1  13   6     3485.50     3629.58    541.54 o 
   0  13   6      269.09      473.03    243.83 o 
   1  13   6      670.14      795.93    372.94 o 
   2  13   6     1096.08     1239.43    333.14 o 
  -5 -14   7     1677.53     1502.81    191.22 o 
  -4 -14   7     2863.85     3097.16    256.11 o 
  -3 -14   7      568.24      729.77    173.12 o 
  -2 -14   7      516.40      449.75    130.72 o 
  -1 -14   7      389.24      431.58    132.62 o 
   0 -14   7     1961.51     1975.53    253.89 o 
   1 -14   7      639.63      602.43    155.07 o 
   2 -14   7     1172.51     1068.69    213.40 o 
   3 -14   7     1475.34     1568.19    261.65 o 
   4 -14   7     5201.73     5493.64    415.23 o 
  -7 -13   7      658.14      609.64    180.68 o 
  -6 -13   7       53.03       39.30     85.10 o 
  -5 -13   7      387.09      363.06    109.90 o 
  -4 -13   7       21.01      127.18    129.61 o 
  -3 -13   7       82.02       20.72     75.40 o 
  -2 -13   7       17.01      120.16     89.54 o 
  -1 -13   7     4078.78     4210.81    357.46 o 
   0 -13   7        3.32      -96.46     96.46 o 
   1 -13   7      375.66      375.76    136.67 o 
   2 -13   7      453.84      457.90    154.06 o 
   3 -13   7      940.88      884.89    189.37 o 
   4 -13   7     1517.35     1483.67    209.40 o 
   5 -13   7      259.69      237.93    131.60 o 
   6 -13   7     1483.33      711.14    655.60 o 
  -9 -12   7      983.09      954.35    177.20 o 
  -8 -12   7     2046.25     1953.92    262.71 o 
  -7 -12   7      571.08      563.47    126.27 o 
  -6 -12   7     1609.09     1607.22    153.90 o 
  -5 -12   7      706.08      786.72    171.62 o 
  -4 -12   7     2763.51     2986.86    200.12 o 
  -3 -12   7     1763.39     1886.90    192.83 o 
  -2 -12   7     7953.98     8626.48    375.92 o 
  -1 -12   7     3819.48     3786.62    302.21 o 
   0 -12   7    11644.04    11954.06    490.49 o 
   1 -12   7     4736.77     4995.58    320.76 o 
   2 -12   7    13307.39    13609.53    570.21 o 
   3 -12   7     4436.78     4474.73    292.44 o 
   4 -12   7     9206.71     9315.59    589.70 o 
   5 -12   7     2087.71     2354.08    298.49 o 
   6 -12   7     3276.35     3120.78    847.84 o 
   7 -12   7     1060.64      914.07    360.20 o 
 -10 -11   7        8.79       69.46     87.36 o 
  -9 -11   7        8.89       84.09    133.27 o 
  -8 -11   7      195.40       76.69     82.88 o 
  -7 -11   7     2327.46     2191.40    219.15 o 
  -6 -11   7      785.06      696.61    105.02 o 
  -5 -11   7       66.44      143.61    107.49 o 
  -4 -11   7     1077.54     1002.79    112.71 o 
  -3 -11   7      790.07      787.01    151.56 o 
  -2 -11   7      567.50      475.94    108.39 o 
  -1 -11   7     5115.10     5196.64    264.00 o 
   0 -11   7       88.18       59.95     67.71 o 
   1 -11   7     1593.47     1615.21    165.97 o 
   2 -11   7       88.74       40.42     72.13 o 
   3 -11   7     7666.24     7422.98    348.73 o 
   4 -11   7      345.22      252.53    139.07 o 
   5 -11   7       13.80      -16.41    142.37 o 
   6 -11   7     1888.69     1838.25    387.27 o 
   7 -11   7      383.47      441.71    260.02 o 
   8 -11   7     1927.38     1900.28    451.08 o 
 -11 -10   7     1379.07     1340.47    229.27 o 
 -10 -10   7    10542.16    10018.82    896.92 o 
  -9 -10   7     2365.57     2090.69    217.35 o 
  -8 -10   7     6114.05     6228.47    308.21 o 
  -7 -10   7     2123.99     2378.10    174.02 o 
  -6 -10   7    10936.59    11581.50    407.19 o 
  -5 -10   7     1447.49     1435.01    139.66 o 
  -4 -10   7     2037.38     1829.78    160.49 o 
  -3 -10   7      415.19      374.35     88.82 o 
  -2 -10   7     5634.85     5966.85    265.12 o 
  -1 -10   7     1524.23     1704.48    158.38 o 
   0 -10   7     2608.24     2586.99    154.11 o 
   1 -10   7     3225.89     3186.93    196.89 o 
   2 -10   7    21394.36    22331.05    722.64 o 
   3 -10   7     4157.13     4162.88    254.60 o 
   4 -10   7    10754.56    10921.19    530.39 o 
   5 -10   7     3635.98     3617.68    428.11 o 
   6 -10   7    16762.72    16699.01   1187.27 o 
   7 -10   7     2326.77     2435.39    714.14 o 
   8 -10   7     2218.81     2339.07    459.95 o 
   9 -10   7      621.59      587.28    315.41 o 
 -12  -9   7       26.35      117.87    139.89 o 
 -11  -9   7     1286.33     1287.81    159.08 o 
 -10  -9   7       89.86      113.85     67.76 o 
  -9  -9   7      361.02      155.30     72.82 o 
  -8  -9   7      447.16      351.06    113.99 o 
  -7  -9   7      259.23      277.88     74.74 o 
  -6  -9   7        4.69      -45.14     50.51 o 
  -5  -9   7     4381.35     4058.98    206.18 o 
  -4  -9   7       17.16      -28.45     49.85 o 
  -3  -9   7     7469.55     7436.29    240.80 o 
  -2  -9   7        9.91      -13.00     47.83 o 
  -1  -9   7    11836.66    12250.34    446.83 o 
   0  -9   7      717.43      721.33    115.69 o 
   1  -9   7      380.53      326.65     95.33 o 
   2  -9   7     5193.98     5115.07    245.99 o 
   3  -9   7      657.68      562.94    121.35 o 
   4  -9   7     7959.44     7671.33    451.33 o 
   5  -9   7     3463.40     3635.72    391.11 o 
   6  -9   7     4713.63     4186.80    466.09 o 
   7  -9   7        9.66      122.22    301.95 o 
   8  -9   7     1903.76     2195.26    410.08 o 
   9  -9   7      225.13       84.37    200.73 o 
  10  -9   7      910.58      919.46    373.13 o 
 -12  -8   7     3635.65     3160.65    414.46 o 
 -11  -8   7      727.15      648.30    158.74 o 
 -10  -8   7     9703.28     9559.02    984.58 o 
  -9  -8   7      181.17      108.27     59.62 o 
  -8  -8   7       85.47      108.21     74.41 o 
  -7  -8   7       20.95      128.40     74.27 o 
  -6  -8   7     4192.86     4191.30    245.89 o 
  -5  -8   7      646.68      617.10     73.49 o 
  -4  -8   7     1152.37     1128.20     86.54 o 
  -3  -8   7     3962.28     4058.86    160.12 o 
  -2  -8   7    59560.05    64815.53   2155.06 o 
  -1  -8   7     7246.82     7540.69    219.96 o 
   0  -8   7    47249.10    50682.41   1554.35 o 
   1  -8   7     5969.11     6240.68    342.91 o 
   2  -8   7    75047.40    79669.17   2679.40 o 
   3  -8   7     5125.24     5171.34    204.45 o 
   4  -8   7    10897.91    10483.86    625.85 o 
   5  -8   7     2433.58     2464.05    296.24 o 
   6  -8   7     8634.89     8533.56    642.28 o 
   7  -8   7      724.82      656.14    401.72 o 
   8  -8   7      317.51      630.65    254.60 o 
   9  -8   7        9.56       99.49    195.65 o 
  10  -8   7     1550.74     1786.37    446.97 o 
 -13  -7   7       15.61       15.89    131.04 o 
 -12  -7   7       16.03     -103.28    141.00 o 
 -11  -7   7       72.07       16.52     53.07 o 
 -10  -7   7        3.70       -7.77     61.01 o 
  -9  -7   7      704.49      666.32     68.84 o 
  -8  -7   7      238.12      261.76     54.53 o 
  -7  -7   7       40.15       59.58     42.56 o 
  -6  -7   7      906.86      877.80     76.39 o 
  -5  -7   7      427.66      408.85     51.94 o 
  -4  -7   7     2669.81     2566.87    106.50 o 
  -3  -7   7     1773.55     2008.05    134.87 o 
  -2  -7   7     1672.74     1648.30     77.44 o 
  -1  -7   7      161.96      143.11     39.53 o 
   0  -7   7     5233.42     5297.84    196.44 o 
   1  -7   7     2404.51     2313.87    119.52 o 
   2  -7   7     4027.70     4199.44    174.14 o 
   3  -7   7      511.60      449.90     80.20 o 
   4  -7   7     3593.89     2361.89   1661.21 o 
   5  -7   7     1416.88     1168.83    208.75 o 
   6  -7   7     3093.65     2498.39    321.61 o 
   7  -7   7        8.27       37.39    229.50 o 
   8  -7   7     2581.79     2336.34    382.78 o 
   9  -7   7      887.13     1174.84    321.32 o 
  10  -7   7     1997.91      964.25   1003.66 o 
  11  -7   7       57.30     -103.23    227.15 o 
 -13  -6   7      390.59      404.11    117.88 o 
 -12  -6   7     5585.48     5511.41    824.92 o 
 -11  -6   7      607.20      493.68    108.73 o 
 -10  -6   7    14029.11    14869.61    980.77 o 
  -9  -6   7      946.92      932.84     79.69 o 
  -8  -6   7     3650.49     3626.25    189.22 o 
  -7  -6   7     2112.01     1991.77    110.26 o 
  -6  -6   7    22452.10    25260.91    625.53 o 
  -5  -6   7     1021.69     1158.33     60.24 o 
  -4  -6   7    10066.25    10148.55    317.74 o 
  -3  -6   7     1385.85     1407.00     72.93 o 
  -2  -6   7    60423.48    66686.73   1995.25 o 
  -1  -6   7     2797.15     2788.94     88.36 o 
   0  -6   7    23946.63    23889.16    538.68 o 
   1  -6   7     3188.79     3170.41    106.86 o 
   2  -6   7    49085.56    48401.43   1589.12 o 
   3  -6   7     2346.21     2136.82    204.87 o 
   4  -6   7     8724.99     8732.06    469.55 o 
   5  -6   7      741.71      536.47    375.98 o 
   6  -6   7     9281.78     9311.06    937.03 o 
   7  -6   7      343.49      228.36    158.42 o 
   8  -6   7      454.81      612.33    227.95 o 
   9  -6   7       37.91      -36.87     59.97 o 
  10  -6   7     4830.98     4598.85    209.50 o 
  11  -6   7       56.96       40.97    348.39 o 
 -14  -5   7       21.57      132.91    151.28 o 
 -13  -5   7     2526.75     2511.85    400.42 o 
 -12  -5   7       71.53       82.33     70.76 o 
 -11  -5   7       43.36      126.86     59.04 o 
 -10  -5   7      150.40      176.06     58.37 o 
  -9  -5   7     2819.29     2640.09    179.90 o 
  -8  -5   7      630.38      597.65     57.62 o 
  -7  -5   7     9987.73     9348.56    670.94 o 
  -6  -5   7      439.70      492.80     40.41 o 
  -5  -5   7     2457.73     2478.93     84.45 o 
  -4  -5   7      817.46      851.38     51.81 o 
  -3  -5   7    32803.72    31829.87    845.98 o 
  -2  -5   7     3119.68     3152.41     83.31 o 
  -1  -5   7      418.66      315.75     34.50 o 
   0  -5   7    10194.98    10299.29    234.95 o 
   1  -5   7     2222.79     2168.85     96.34 o 
   2  -5   7     9712.53     9452.50    310.00 o 
   3  -5   7    22615.45    21204.81   1122.41 o 
   4  -5   7    10270.29    10200.72    717.71 o 
   5  -5   7        3.04       29.53     45.63 o 
   6  -5   7     5444.46     5397.55    416.05 o 
   7  -5   7      913.97      937.79     91.72 o 
   8  -5   7     2943.18     2869.05    361.93 o 
   9  -5   7     4570.82     4134.52    171.06 o 
  10  -5   7     2155.20     1880.11    146.27 o 
  11  -5   7      496.89      658.10    549.94 o 
  12  -5   7     2135.01     2533.25    573.47 o 
 -14  -4   7     7972.51     8266.82    651.93 o 
 -13  -4   7      130.39       49.72    120.70 o 
 -12  -4   7     6135.62     6783.99    548.07 o 
 -11  -4   7      511.64      526.18     81.45 o 
 -10  -4   7     2133.89     1957.96    281.42 o 
  -9  -4   7       99.20       56.70     57.04 o 
  -8  -4   7     1087.48     1192.03     91.58 o 
  -7  -4   7       14.53        5.72     25.06 o 
  -6  -4   7     4753.51     4454.75    188.58 o 
  -5  -4   7      934.28      948.36     42.47 o 
  -4  -4   7    65748.09    68636.07   1664.83 o 
  -3  -4   7    10721.41    11297.95    366.11 o 
  -2  -4   7   184118.84   193549.92   6976.19 o 
  -1  -4   7    15755.16    16270.28    331.47 o 
   0  -4   7   170141.61   182881.48   9194.43 o 
   1  -4   7     8605.83     8897.29    294.70 o 
   2  -4   7    58107.86    61297.64   2883.42 o 
   3  -4   7      297.65      263.20     61.71 o 
   4  -4   7     2897.95     2866.60    108.67 o 
   5  -4   7       16.71       25.02     50.66 o 
   6  -4   7      284.17      370.27     74.59 o 
   7  -4   7      163.43      134.09     60.58 o 
   8  -4   7      115.26       53.48     59.34 o 
   9  -4   7       34.09       10.46     71.29 o 
  10  -4   7     2636.68     2555.28    779.65 o 
  11  -4   7      103.19       63.29    147.78 o 
  12  -4   7     3837.26     4350.63    532.68 o 
 -14  -3   7       34.34       44.66     56.98 o 
 -13  -3   7      394.33      309.16     61.56 o 
 -12  -3   7        1.15        0.33     36.71 o 
 -11  -3   7     3274.51     3125.38    195.85 o 
 -10  -3   7      149.09      146.48     55.22 o 
  -9  -3   7      537.83      446.50     83.49 o 
  -8  -3   7     1195.70      936.99     93.21 o 
  -7  -3   7     2399.64     1903.18     98.96 o 
  -6  -3   7     3349.46     3372.30    106.40 o 
  -5  -3   7     7876.04     7473.21    482.02 o 
  -4  -3   7     6029.38     5933.98    251.28 o 
  -3  -3   7     1229.24     1200.04     50.30 o 
  -2  -3   7    13895.96    12947.54    385.99 o 
  -1  -3   7    10707.51     9772.79    275.76 o 
   0  -3   7     8638.88     8199.56    157.79 o 
   1  -3   7     5039.63     4502.38    145.82 o 
   2  -3   7     9254.61     9161.94    616.86 o 
   3  -3   7      291.92      369.14     64.79 o 
   4  -3   7     6738.45     6982.19    653.62 o 
   5  -3   7    12711.66    12772.44    460.67 o 
   6  -3   7     3575.39     3619.02    107.00 o 
   7  -3   7       66.18      162.26     43.76 o 
   8  -3   7     5045.55     4759.56    229.65 o 
   9  -3   7     2666.42     1833.92    314.19 o 
  10  -3   7     4512.62     4614.21    649.02 o 
  11  -3   7      667.48      714.51    248.28 o 
  12  -3   7     2859.86     2666.41    596.69 o 
 -14  -2   7     2274.01     2405.26    271.31 o 
 -13  -2   7        4.31       11.72     54.51 o 
 -12  -2   7     6730.25     8135.33    334.12 o 
 -11  -2   7       27.74       18.58     59.01 o 
 -10  -2   7     1751.83     1907.32    102.03 o 
  -9  -2   7       88.60       98.72     32.18 o 
  -8  -2   7    30305.13    34102.69   1061.13 o 
  -7  -2   7      418.54      522.27     65.15 o 
  -6  -2   7    43095.96    47446.73   1620.63 o 
  -5  -2   7       40.01       40.40     26.59 o 
  -4  -2   7   177008.66   179663.06   9443.32 o 
  -3  -2   7     4484.81     4137.40    159.73 o 
  -2  -2   7    66326.59    66804.31   1813.24 o 
  -1  -2   7     5559.95     5328.06    104.95 o 
   0  -2   7    44007.51    44129.91   2354.85 o 
   1  -2   7      198.17      266.58     29.74 o 
   2  -2   7      146.59      225.29     36.25 o 
   3  -2   7      456.35      534.77     38.93 o 
   4  -2   7     6685.06     7085.67    227.56 o 
   5  -2   7       28.10       18.86     27.19 o 
   6  -2   7      849.78      884.71     47.86 o 
   7  -2   7      276.21      227.90     18.58 o 
   8  -2   7    18385.55    19857.65   1367.57 o 
   9  -2   7      169.79      397.41    247.74 o 
  11  -2   7       14.87      -30.79    251.02 o 
 -15  -1   7        1.34        4.98     64.00 o 
 -14  -1   7        4.03       22.53     61.12 o 
 -13  -1   7      886.02     1091.93    162.35 o 
 -12  -1   7       26.95       40.68     87.33 o 
 -11  -1   7       65.42       87.14     49.64 o 
 -10  -1   7     1358.97     1368.19     80.46 o 
  -9  -1   7     1730.52     1761.30    130.85 o 
  -8  -1   7     1350.72     1397.30    121.09 o 
  -7  -1   7     7159.35     6293.88    361.03 o 
  -6  -1   7     4104.62     3280.10    326.61 o 
  -5  -1   7     2237.03     2137.45     32.77 o 
  -4  -1   7     6292.43     7097.20    452.31 o 
  -3  -1   7     8388.50     9514.22    730.68 o 
  -2  -1   7    10275.92     9855.27   1170.72 o 
  -1  -1   7       18.49       46.20     28.13 o 
   0  -1   7    10784.81    10246.43    327.49 o 
   1  -1   7       64.76       59.74     20.58 o 
   2  -1   7    11386.03    10442.19    382.02 o 
   3  -1   7     6438.47     5855.84    168.31 o 
   4  -1   7     6844.44     6934.50    409.43 o 
   5  -1   7      249.04      142.96    117.52 o 
   6  -1   7     7682.12     7513.11    583.72 o 
   8  -1   7     6567.95     7154.45    760.12 o 
   9  -1   7      880.49      756.40    341.68 o 
  11  -1   7       68.38      -94.33    266.32 o 
  12  -1   7     2845.59     4121.60    888.22 o 
 -15   0   7        1.51       26.86     72.42 o 
 -14   0   7     1207.35     1523.19    163.09 o 
 -13   0   7        0.19       30.92     56.05 o 
 -12   0   7     8342.78     9489.03    420.34 o 
 -11   0   7        1.29      -14.54     67.44 o 
 -10   0   7       93.41      124.56     61.35 o 
  -9   0   7        0.06        3.13     91.48 o 
  -8   0   7    29558.35    34976.10   1203.97 o 
  -7   0   7        0.00       16.69     38.16 o 
  -6   0   7    29621.93    33590.46   1045.24 o 
  -5   0   7        1.56       37.79    101.28 o 
  -4   0   7   197664.58   211554.16   8807.37 o 
  -3   0   7        0.01       -0.52     12.24 o 
  -2   0   7    62583.31    61558.16   1623.39 o 
  -1   0   7        0.03       -5.05     20.07 o 
   0   0   7   151450.75   153517.34   7209.08 o 
   1   0   7        2.31       -2.93     38.76 o 
   2   0   7      851.52      863.93     63.45 o 
   3   0   7        1.05       -6.43     39.64 o 
   4   0   7     3660.33     3522.50    459.02 o 
   5   0   7        0.03      138.16    201.04 o 
   6   0   7     1873.50     2029.23    293.82 o 
   7   0   7        1.17      186.20    179.88 o 
   8   0   7     8392.45    10315.02    957.75 o 
   9   0   7        0.01      -39.17    206.10 o 
  11   0   7        0.18       94.04    278.52 o 
  12   0   7     8579.40    11224.47   1431.12 o 
 -15   1   7       10.61      -41.02     87.34 o 
 -14   1   7       76.12      141.37     85.53 o 
 -13   1   7      968.08     1056.42    137.60 o 
 -12   1   7      146.49      156.47     61.69 o 
 -11   1   7        1.55       46.35     60.89 o 
 -10   1   7     1938.40     1863.46    127.52 o 
  -9   1   7     1541.68     1618.96    192.42 o 
  -8   1   7     1780.81     2028.22    105.16 o 
  -7   1   7     5701.22     5881.16    258.65 o 
  -6   1   7     4777.63     5052.64    146.83 o 
  -5   1   7     3517.19     3269.83    183.79 o 
  -4   1   7     6941.92     6932.83    281.23 o 
  -3   1   7     6018.36     5869.95    227.77 o 
  -2   1   7    10427.77     9622.40    634.38 o 
  -1   1   7       34.06       52.07     51.42 o 
   0   1   7     8646.10     7364.00    225.22 o 
   1   1   7      101.29       73.43     37.66 o 
   2   1   7    10996.42    10229.49    278.99 o 
   3   1   7     4815.31     4475.82    134.59 o 
   4   1   7     7177.49     7513.93    491.74 o 
   5   1   7      154.59      181.87    142.24 o 
   6   1   7     8585.87     9297.93    741.33 o 
   7   1   7      424.97      227.90    196.58 o 
   8   1   7     7381.45     8189.04    830.68 o 
   9   1   7      579.41      549.58    292.58 o 
  10   1   7     4297.12     4752.27   1186.17 o 
  11   1   7       42.29      402.75    322.25 o 
  12   1   7     2301.58     3127.11    693.09 o 
 -14   2   7      570.24      605.02    117.31 o 
 -13   2   7       28.50      133.62     80.52 o 
 -12   2   7     7433.77     8741.38    414.66 o 
 -11   2   7      170.71      221.01     72.69 o 
 -10   2   7     9680.46    10534.48    425.71 o 
  -9   2   7       49.60       81.89     53.64 o 
  -8   2   7    83902.26    97399.12   5728.78 o 
  -7   2   7     2056.44     2300.71    111.61 o 
  -6   2   7    80682.16    87139.00   4249.21 o 
  -5   2   7     1316.99     1349.41     49.93 o 
  -4   2   7   150810.66   162323.14   7527.31 o 
  -3   2   7      107.37      108.33     24.83 o 
  -2   2   7    25945.81    26779.29   1314.43 o 
  -1   2   7      404.11      426.35     78.47 o 
   0   2   7     4301.03     4690.78    178.41 o 
   1   2   7      152.92      108.41     58.06 o 
   2   2   7     8987.55     8994.72    742.46 o 
   3   2   7       90.43       60.07     62.88 o 
   4   2   7     8541.38     7970.84    493.36 o 
   5   2   7       27.88      112.85    125.08 o 
   6   2   7     6757.71     6890.82    554.67 o 
   7   2   7       53.73        9.00    127.48 o 
   8   2   7    27658.74    30225.79   2115.53 o 
   9   2   7      145.13      185.79    214.82 o 
  10   2   7     6654.34     7888.12   1429.08 o 
  11   2   7       18.85      -10.17    329.24 o 
  12   2   7     3540.09     4266.16    799.31 o 
 -14   3   7       67.05      -11.43     83.23 o 
 -13   3   7       26.22       15.34     72.50 o 
 -12   3   7      374.45      250.53    101.84 o 
 -11   3   7     5929.42     6361.10    341.11 o 
 -10   3   7     1047.76      988.02    201.68 o 
  -9   3   7        3.84       46.34     56.89 o 
  -8   3   7     2077.71     2116.52    140.59 o 
  -7   3   7     2472.01     2464.95    186.60 o 
  -6   3   7     7049.75     6995.05    316.46 o 
  -5   3   7    20849.64    20383.37    785.23 o 
  -4   3   7     8100.49     7880.38    422.50 o 
  -3   3   7      188.30      215.26     62.32 o 
  -2   3   7    11253.13    10722.62    467.39 o 
  -1   3   7    10658.24     9596.41    324.73 o 
   0   3   7    10301.83     9975.08    325.72 o 
   1   3   7    11815.52    11253.70    590.22 o 
   2   3   7     4245.54     4349.00    413.60 o 
   3   3   7      339.56      340.37     96.76 o 
   4   3   7     6364.85     6340.98    338.04 o 
   5   3   7    14356.02    13713.40    839.04 o 
   6   3   7     6778.70     7483.52    940.28 o 
   7   3   7       17.56      131.09    166.85 o 
   8   3   7     5521.87     6052.84    649.48 o 
   9   3   7      881.87      706.92    295.16 o 
  10   3   7     4059.74     4298.31    666.23 o 
  11   3   7      572.75      672.99    597.68 o 
 -14   4   7     2749.40     2933.06    460.75 o 
 -13   4   7       77.27     -127.69    174.98 o 
 -12   4   7     4675.11     5147.87    342.07 o 
 -11   4   7      266.24      357.60    107.18 o 
 -10   4   7     9454.04     9444.43    670.69 o 
  -9   4   7      115.06      145.57     75.54 o 
  -8   4   7    25380.50    25599.62    983.10 o 
  -7   4   7     1165.38     1057.47     78.47 o 
  -6   4   7    47958.32    49394.79   2009.67 o 
  -5   4   7     1324.92     1323.10    121.07 o 
  -4   4   7    42828.40    44358.30   2298.24 o 
  -3   4   7     4271.56     4283.06    142.63 o 
  -2   4   7    15730.67    15690.85    736.93 o 
  -1   4   7     1861.52     1787.18    125.53 o 
   0   4   7     5001.21     4976.96    227.52 o 
   1   4   7      228.87      404.99    112.04 o 
   2   4   7     9747.08    10808.13    473.54 o 
   3   4   7       11.49      -28.46     96.11 o 
   4   4   7     9512.49     9505.36    899.11 o 
   5   4   7      285.28      335.09    127.62 o 
   6   4   7     9183.09     8166.49    660.63 o 
   7   4   7      247.54      137.52    293.56 o 
   8   4   7     8395.22     8797.71    846.55 o 
   9   4   7      195.82      245.93    237.39 o 
  10   4   7     3972.10     4262.50    670.18 o 
  11   4   7       78.29      202.67    461.42 o 
 -14   5   7      190.42      343.33    249.75 o 
 -13   5   7      543.82      579.59    261.85 o 
 -12   5   7      735.84      853.15    169.43 o 
 -11   5   7     1326.00     1258.59    180.27 o 
 -10   5   7     1276.45     1253.12    170.78 o 
  -9   5   7      783.20      805.23     95.35 o 
  -8   5   7     2446.56     2128.69    163.08 o 
  -7   5   7     4944.53     4726.07    311.56 o 
  -6   5   7     2396.06     2377.28    200.48 o 
  -5   5   7      129.52      191.09     85.34 o 
  -4   5   7     5240.98     5134.88    425.24 o 
  -3   5   7     8894.43     8402.07    290.39 o 
  -2   5   7     5086.68     5189.11    415.83 o 
  -1   5   7     1273.22     1173.09    102.62 o 
   0   5   7     7112.72     7069.82    337.57 o 
   1   5   7     3169.81     3235.56    202.56 o 
   2   5   7     6984.46     7524.81    395.71 o 
   3   5   7      523.40      730.29    166.05 o 
   4   5   7     7763.34     7507.08    559.12 o 
   5   5   7     2402.49     2020.85    296.92 o 
   6   5   7     6070.45     5794.17    437.14 o 
   7   5   7      169.83      271.01    364.18 o 
   8   5   7     5029.26     4929.03    648.76 o 
   9   5   7     1120.50     1316.90    388.74 o 
  10   5   7     2195.69     2323.95    535.62 o 
  11   5   7       80.39      213.71    288.53 o 
 -13   6   7      145.38       92.16    120.75 o 
 -12   6   7     4324.76     4635.91    610.76 o 
 -11   6   7     1407.07     1408.65    210.07 o 
 -10   6   7    32646.95    36544.41   1987.61 o 
  -9   6   7     3582.58     3587.53    245.29 o 
  -8   6   7    30868.40    31223.09   1596.28 o 
  -7   6   7     3844.62     3923.19    195.62 o 
  -6   6   7    50239.37    51793.96   2733.70 o 
  -5   6   7     1743.45     1721.04    149.84 o 
  -4   6   7     7556.38     7446.91    272.15 o 
  -3   6   7      405.66      370.70     75.67 o 
  -2   6   7     1508.81     1689.41    153.86 o 
  -1   6   7      219.52      323.52     96.15 o 
   0   6   7     4985.24     5373.56    262.08 o 
   1   6   7       62.99       -2.46     78.94 o 
   2   6   7     2648.84     3034.93    332.20 o 
   3   6   7      278.71      344.85    177.71 o 
   4   6   7     5832.73     5865.04    589.15 o 
   5   6   7      506.01      492.76     64.03 o 
   6   6   7    25229.53    25621.17   1607.30 o 
   7   6   7     1112.40     1063.68    298.42 o 
   8   6   7     6546.74     6291.24    791.90 o 
   9   6   7      368.03      639.39    343.07 o 
  10   6   7     3124.94     3868.80    721.98 o 
 -13   7   7      619.85      562.74    193.63 o 
 -12   7   7      293.62      442.04    171.14 o 
 -11   7   7     2947.81     3210.26    544.73 o 
 -10   7   7      244.03      281.40    101.50 o 
  -9   7   7      139.01      241.32     91.29 o 
  -8   7   7     2816.15     2928.12    198.46 o 
  -7   7   7       12.63       67.04     83.64 o 
  -6   7   7     4650.92     4378.74    279.47 o 
  -5   7   7     7267.48     7087.83    465.42 o 
  -4   7   7     7947.63     7854.43    461.27 o 
  -3   7   7     1148.41     1179.92    152.18 o 
  -2   7   7     6548.52     6222.39    345.95 o 
  -1   7   7        6.46      -57.71     71.72 o 
   0   7   7     3533.97     3769.57    247.46 o 
   1   7   7     9979.66     9483.10    682.93 o 
   2   7   7     1832.38     1962.35    226.33 o 
   3   7   7     6209.41     6440.67    459.77 o 
   4   7   7     3337.82     4519.61    442.56 o 
   5   7   7     5138.91     5856.02    552.09 o 
   6   7   7     3332.95     2792.24    466.72 o 
   7   7   7      124.53      102.46     63.96 o 
   8   7   7     3234.38     1990.94   1359.91 o 
   9   7   7        9.51      116.62    254.71 o 
 -12   8   7     3321.54     3013.87    382.94 o 
 -11   8   7     1828.37     1750.30    287.34 o 
 -10   8   7    13804.09    12692.03    844.77 o 
  -9   8   7     1027.25     1044.57    238.73 o 
  -8   8   7     4140.51     4110.91    426.26 o 
  -7   8   7      990.15     1189.13    207.23 o 
  -6   8   7    16435.72    16391.58    812.11 o 
  -5   8   7      928.49      835.76    153.26 o 
  -4   8   7      714.99      573.64    112.27 o 
  -3   8   7      202.95      187.46     90.03 o 
  -2   8   7     9586.23    10355.40    478.66 o 
  -1   8   7     2221.97     2450.62    210.55 o 
   0   8   7     1965.48     1958.36    207.58 o 
   1   8   7     1921.55     2149.09    229.25 o 
   2   8   7    18705.60    21435.55   1191.53 o 
   3   8   7      929.73      878.09    204.91 o 
   4   8   7     5572.06     6294.93    542.35 o 
   5   8   7      584.24      660.74     96.91 o 
   6   8   7     7951.16     8911.87   1027.78 o 
   7   8   7      355.47      379.28    324.88 o 
   8   8   7      360.27      178.66    202.70 o 
   9   8   7       80.13     -364.41    364.41 o 
 -11   9   7       17.82     -173.28    173.28 o 
 -10   9   7     1145.89     1070.63    225.06 o 
  -9   9   7       40.19      102.44    125.91 o 
  -8   9   7     1876.32     1796.38    286.32 o 
  -7   9   7      305.00      247.06    111.58 o 
  -6   9   7     1334.06     1379.24    213.91 o 
  -5   9   7     1558.56     1536.84    183.09 o 
  -4   9   7     1936.81     1933.66    240.87 o 
  -3   9   7     2112.78     2433.53    267.35 o 
  -2   9   7      974.60     1134.40    350.67 o 
  -1   9   7     5435.29     5888.19    405.63 o 
   0   9   7     2140.14     2454.03    252.70 o 
   1   9   7     1623.23     2201.94    351.46 o 
   2   9   7     3591.90     3790.74    361.70 o 
   3   9   7      953.00     1221.48    310.03 o 
   4   9   7     3874.24     4290.79    916.44 o 
   5   9   7        2.74        2.98    120.21 o 
   6   9   7     3316.30     3942.80    558.91 o 
   7   9   7       43.42     -104.78    210.14 o 
   8   9   7     1840.99     1782.14    425.50 o 
 -10  10   7    11774.46    11367.78    822.48 o 
  -9  10   7     2812.06     3040.50    300.60 o 
  -8  10   7     7636.08     7122.77    463.55 o 
  -7  10   7     1816.69     1767.76    224.53 o 
  -6  10   7     8105.71     7971.79    478.89 o 
  -5  10   7      545.01      542.79    199.44 o 
  -4  10   7      255.52      282.99    127.03 o 
  -3  10   7       59.48      104.98    109.09 o 
  -2  10   7     1009.49     1237.79    252.31 o 
  -1  10   7      171.00       -5.04    104.87 o 
   0  10   7      161.45      144.43    130.24 o 
   1  10   7       82.68      184.89    143.18 o 
   2  10   7     5997.47     6850.61    872.03 o 
   3  10   7     1095.73     1327.35    358.33 o 
   4  10   7     4006.87     4094.89    511.87 o 
   5  10   7     1148.07      986.66    314.39 o 
   6  10   7     4934.36     5452.16    854.29 o 
   7  10   7      796.24     1225.04    422.07 o 
  -9  11   7      266.67      299.44    158.21 o 
  -8  11   7     1292.62     1363.75    236.01 o 
  -7  11   7      703.18      818.34    191.59 o 
  -6  11   7     2957.75     2751.50    328.26 o 
  -5  11   7       54.98       42.09    139.34 o 
  -4  11   7     2469.92     2399.91    288.43 o 
  -3  11   7       28.96       82.16    147.70 o 
  -2  11   7     1620.85     1744.65    259.22 o 
  -1  11   7     4738.67     5158.08    441.58 o 
   0  11   7      906.76     1184.43    297.36 o 
   1  11   7     1921.45     2190.34    324.86 o 
   2  11   7      781.13      841.07    305.15 o 
   3  11   7     4069.52     3845.38    602.96 o 
   4  11   7     1125.15      922.42    315.96 o 
   5  11   7       91.08       73.44    137.36 o 
  -7  12   7      118.85       87.34    145.40 o 
  -6  12   7      653.09      623.37    202.17 o 
  -5  12   7      352.54      275.14    204.03 o 
  -4  12   7     1620.08     1495.81    327.59 o 
  -3  12   7      742.25      629.93    248.07 o 
  -2  12   7     3484.72     3675.45    481.82 o 
  -1  12   7     1311.42     1572.27    295.11 o 
   0  12   7     5155.93     5505.11    529.29 o 
   1  12   7     1450.03     1651.68    399.91 o 
   2  12   7     4158.65     4243.56    643.36 o 
   3  12   7      970.38     1134.23    336.57 o 
   4  12   7     1578.83     1491.28    222.02 o 
  -5  13   7     2697.20     3108.04    571.02 o 
  -4  13   7       14.51      -65.31    195.15 o 
  -3  13   7     2056.71     2551.51    373.98 o 
  -2  13   7      190.06      126.08    171.21 o 
  -1  13   7     3840.42     4201.23    707.19 o 
   0  13   7      477.87      562.00    248.62 o 
   1  13   7      290.96      241.88    214.58 o 
  -5 -14   8     1465.54     1340.72    173.09 o 
  -4 -14   8     2291.36     2599.37    321.63 o 
  -3 -14   8      839.17      899.87    176.83 o 
  -2 -14   8      438.22      447.91    165.49 o 
  -1 -14   8      718.33      728.55    217.79 o 
   0 -14   8     2630.93     2722.50    292.26 o 
   1 -14   8     1176.04     1242.92    190.43 o 
   2 -14   8     2104.52     2341.80    308.80 o 
   3 -14   8     1800.69     1658.45    230.52 o 
  -7 -13   8      223.46      165.91     96.21 o 
  -6 -13   8        5.01       41.13    122.91 o 
  -5 -13   8     2241.40     2312.09    275.91 o 
  -4 -13   8      227.41      117.08     85.26 o 
  -3 -13   8     1785.04     1815.67    175.42 o 
  -2 -13   8      180.75       85.64    111.10 o 
  -1 -13   8     5207.67     5269.45    305.69 o 
   0 -13   8       98.91       91.34     98.18 o 
   1 -13   8       63.80      -10.12     78.55 o 
   2 -13   8     1628.99     1584.80    221.35 o 
   3 -13   8       27.55       11.51     95.37 o 
   4 -13   8     3141.77     3203.18    321.95 o 
   5 -13   8     1032.30      400.12    490.29 o 
  -9 -12   8      336.07      144.40    171.50 o 
  -8 -12   8      969.77      893.44    232.76 o 
  -7 -12   8      177.47      177.40     84.64 o 
  -6 -12   8     1078.61      941.52    312.18 o 
  -5 -12   8      785.30      794.32    117.59 o 
  -4 -12   8     2923.69     3146.83    198.78 o 
  -3 -12   8     2494.00     2350.06    209.24 o 
  -2 -12   8    10839.36    11773.30    681.27 o 
  -1 -12   8     6014.77     6213.22    307.51 o 
   0 -12   8    17707.20    18740.68    762.48 o 
   1 -12   8     5936.42     5930.74    317.42 o 
   2 -12   8    12711.24    13072.74    700.43 o 
   3 -12   8     4366.22     4494.18    329.96 o 
   4 -12   8     5608.13     5777.49    350.30 o 
   5 -12   8     1226.52      597.17    557.30 o 
   6 -12   8     1064.83      451.71    468.89 o 
   7 -12   8      250.73       82.84    123.00 o 
 -10 -11   8        7.16       33.44    109.72 o 
  -9 -11   8       36.11      -32.25     92.98 o 
  -8 -11   8      158.47      222.89    123.28 o 
  -7 -11   8      598.95      398.21     93.14 o 
  -6 -11   8      395.02      439.01     97.91 o 
  -5 -11   8     1166.09     1187.36    209.67 o 
  -4 -11   8      491.26      437.43    100.25 o 
  -3 -11   8       13.66        2.54     63.19 o 
  -2 -11   8      729.52      624.04    105.26 o 
  -1 -11   8     3944.75     3924.94    208.35 o 
   0 -11   8     1128.44     1243.91    168.85 o 
   1 -11   8       12.43      -81.11     81.11 o 
   2 -11   8     1629.79     1651.93    158.59 o 
   3 -11   8     2273.66     2068.44    207.61 o 
   4 -11   8     1215.15     1139.53    153.84 o 
   5 -11   8        4.84      -45.39     98.56 o 
   6 -11   8     1343.09     1401.17    240.12 o 
   7 -11   8     1211.19      571.04    569.36 o 
   8 -11   8     1207.70      394.23    471.79 o 
 -11 -10   8      710.72      375.47    152.18 o 
 -10 -10   8     5861.94     5310.52    373.87 o 
  -9 -10   8     1304.38     1173.37    158.87 o 
  -8 -10   8     3137.76     3277.80    201.12 o 
  -7 -10   8     1790.35     1811.38    139.60 o 
  -6 -10   8     9601.15    10075.15    488.64 o 
  -5 -10   8     2773.99     2669.85    216.35 o 
  -4 -10   8     5474.70     5529.56    294.66 o 
  -3 -10   8     2180.57     2149.50    220.78 o 
  -2 -10   8    18492.36    19524.11    675.65 o 
  -1 -10   8     1963.98     2093.71    135.48 o 
   0 -10   8     7197.95     7281.61    298.84 o 
   1 -10   8     1791.13     1846.03    139.70 o 
   2 -10   8    16699.27    17279.30    573.89 o 
   3 -10   8     2440.54     2432.19    173.69 o 
   4 -10   8     2618.61     2468.67    261.26 o 
   5 -10   8     1292.01     1421.31    180.21 o 
   6 -10   8     5243.02     5352.54    393.69 o 
   7 -10   8      685.48      651.93    148.10 o 
   8 -10   8     1129.43     1147.29    177.46 o 
   9 -10   8      243.86      189.65    112.10 o 
 -12  -9   8      194.02      133.92     82.65 o 
 -11  -9   8     1347.77     1111.21    211.35 o 
 -10  -9   8      121.85       47.58     55.69 o 
  -9  -9   8        0.05       56.72     60.56 o 
  -8  -9   8      259.01      174.20     95.95 o 
  -7  -9   8      908.08      928.15    100.96 o 
  -6  -9   8       20.41       68.85     50.26 o 
  -5  -9   8    10018.41     9899.09    385.17 o 
  -4  -9   8       10.67      -37.23     42.09 o 
  -3  -9   8     7409.69     7463.12    285.28 o 
  -2  -9   8      627.78      605.93     86.50 o 
  -1  -9   8     3240.97     3136.47    167.00 o 
   0  -9   8     3116.06     3216.30    180.65 o 
   1  -9   8     1118.06     1036.39    114.94 o 
   2  -9   8     6558.56     6578.55    251.96 o 
   3  -9   8     1423.78     1382.67    141.13 o 
   4  -9   8     7449.18     7177.98    609.70 o 
   5  -9   8     2046.00     1881.64    182.84 o 
   6  -9   8     3668.37     3563.22    287.14 o 
   7  -9   8      720.64      919.78    143.05 o 
   8  -9   8     1380.20     1609.48    176.17 o 
   9  -9   8     1311.74     1252.79    160.45 o 
 -12  -8   8     1384.17     1032.52    141.39 o 
 -11  -8   8      226.06      172.60    150.24 o 
 -10  -8   8     3661.58     3753.57    213.33 o 
  -9  -8   8      225.78      104.52     55.44 o 
  -8  -8   8      101.20      251.35     78.14 o 
  -7  -8   8      192.89      140.77     97.36 o 
  -6  -8   8    12522.70    12931.26    449.55 o 
  -5  -8   8     2036.74     1980.17    102.34 o 
  -4  -8   8    14871.99    15445.19    642.77 o 
  -3  -8   8     7485.48     7766.87    248.19 o 
  -2  -8   8    84200.39    93601.66   3326.16 o 
  -1  -8   8    14546.07    15816.74    568.18 o 
   0  -8   8    45055.21    48492.11   1417.00 o 
   1  -8   8    12117.68    12322.79    352.98 o 
   2  -8   8    42073.00    44278.88   1311.74 o 
   3  -8   8     2491.88     2699.53    216.00 o 
   4  -8   8      139.93      133.05     76.23 o 
   5  -8   8       42.30      100.02     76.31 o 
   6  -8   8     1861.56     1936.13    228.93 o 
   7  -8   8       10.98       42.99     70.93 o 
   8  -8   8      116.45       80.70     75.25 o 
   9  -8   8        8.73       48.11     73.48 o 
  10  -8   8     3349.96     3031.29    296.33 o 
 -13  -7   8       52.94       60.76     60.90 o 
 -12  -7   8        2.87      -50.02     58.39 o 
 -11  -7   8      493.39      467.71    113.63 o 
 -10  -7   8       35.49      -42.62     50.64 o 
  -9  -7   8       60.71       59.38     38.27 o 
  -8  -7   8      588.99      442.02     53.20 o 
  -7  -7   8     1379.48     1273.60    106.26 o 
  -6  -7   8      894.45      900.44     82.91 o 
  -5  -7   8       15.78       63.58     38.15 o 
  -4  -7   8     4891.57     4758.47    204.19 o 
  -3  -7   8      185.81      210.32     42.40 o 
  -2  -7   8     4613.48     4763.67    155.10 o 
  -1  -7   8     1118.36     1118.62     79.64 o 
   0  -7   8     7983.32     7956.32    239.32 o 
   1  -7   8      102.94      117.65     61.89 o 
   2  -7   8     5384.54     5592.22    269.38 o 
   3  -7   8       68.54       75.58     57.83 o 
   4  -7   8     2848.56     2961.19    217.63 o 
   5  -7   8     5210.31     5131.81    264.68 o 
   6  -7   8     2009.25     1901.61    147.27 o 
   7  -7   8     1243.16     1156.65    228.92 o 
   8  -7   8     2606.90     2495.51    165.82 o 
   9  -7   8     2192.51     2043.22    280.65 o 
  10  -7   8     2422.52     1937.92    265.67 o 
  11  -7   8       46.08      227.28    274.96 o 
 -13  -6   8      153.12      160.96     75.35 o 
 -12  -6   8     1098.22     1056.51    267.43 o 
 -11  -6   8      187.00      175.36     85.03 o 
 -10  -6   8     8532.90     9049.87    589.04 o 
  -9  -6   8       88.83      104.47     79.25 o 
  -8  -6   8     6788.07     6619.87    382.13 o 
  -7  -6   8     2603.28     2678.18    203.66 o 
  -6  -6   8    55681.58    59304.60   2752.63 o 
  -5  -6   8     5911.92     5996.92    204.98 o 
  -4  -6   8    40060.08    41995.69   1143.80 o 
  -3  -6   8     4503.43     4953.91    140.12 o 
  -2  -6   8    66090.11    71920.45   2141.24 o 
  -1  -6   8     1658.57     1706.19    119.70 o 
   0  -6   8     7282.60     7361.50    256.57 o 
   1  -6   8      591.17      656.83     71.68 o 
   2  -6   8     6829.01     6756.08    364.77 o 
   3  -6   8      610.19      622.96     75.73 o 
   4  -6   8      198.20      296.20     65.37 o 
   5  -6   8      442.96      556.17    133.51 o 
   6  -6   8     8403.99     8490.08    391.51 o 
   7  -6   8      321.69      263.52     98.83 o 
   8  -6   8     3209.42     2785.12    212.36 o 
   9  -6   8      419.04      286.55     67.80 o 
  10  -6   8     9063.92     9155.92    961.62 o 
  11  -6   8      427.54      551.31    325.37 o 
 -14  -5   8        0.59      182.57    122.22 o 
 -13  -5   8     2030.90     2112.05    332.15 o 
 -12  -5   8      276.65      164.81     61.91 o 
 -11  -5   8      121.69      215.73     62.14 o 
 -10  -5   8      500.33      489.03    107.41 o 
  -9  -5   8      780.61      558.13     92.65 o 
  -8  -5   8      793.82      763.62     86.30 o 
  -7  -5   8    13994.83    13270.13    867.98 o 
  -6  -5   8      966.92      895.58     53.82 o 
  -5  -5   8     1893.01     1975.85     78.35 o 
  -4  -5   8     2581.41     2642.10    128.14 o 
  -3  -5   8    17767.23    17357.73    532.69 o 
  -2  -5   8     4749.37     4918.06    140.52 o 
  -1  -5   8     5466.72     5240.72    222.37 o 
   0  -5   8    11843.99    11997.02    320.62 o 
   1  -5   8      385.14      393.79     67.28 o 
   2  -5   8     9379.76     9221.88    384.57 o 
   3  -5   8     9255.83     8973.07    276.64 o 
   4  -5   8     7339.42     7381.28    354.99 o 
   5  -5   8     1133.97     1210.20    121.24 o 
   6  -5   8     5158.99     5103.94    209.46 o 
   7  -5   8        2.76       -6.50     34.55 o 
   8  -5   8     4371.16     4134.84    261.48 o 
   9  -5   8     4098.23     3608.06    258.47 o 
  10  -5   8     2778.94     2885.07    515.29 o 
  11  -5   8       68.72       -9.86    329.91 o 
 -14  -4   8     3550.41     3531.03    306.33 o 
 -13  -4   8        4.14        6.50     36.50 o 
 -12  -4   8     2532.78     2518.07    426.00 o 
 -11  -4   8      147.90      196.69    134.01 o 
 -10  -4   8     1717.65     1642.77     97.60 o 
  -9  -4   8      436.89      370.30     60.03 o 
  -8  -4   8    10742.36    11171.76    285.82 o 
  -7  -4   8     2060.91     2073.21    126.84 o 
  -6  -4   8    38182.89    40455.56   1966.80 o 
  -5  -4   8     1325.46     1410.65     48.91 o 
  -4  -4   8    84096.66    88464.95   2328.03 o 
  -3  -4   8      532.01      531.71     51.23 o 
  -2  -4   8   105629.92   108936.03   3590.77 o 
  -1  -4   8       70.32       34.72     28.41 o 
   0  -4   8    52437.96    53560.84   1386.08 o 
   1  -4   8     1323.17     1387.20     88.67 o 
   2  -4   8     6387.96     6355.08    365.40 o 
   3  -4   8      162.82      215.81     45.20 o 
   4  -4   8      147.56      102.72     40.58 o 
   5  -4   8       20.41       63.22     54.55 o 
   6  -4   8      706.09      467.06     78.90 o 
   7  -4   8       22.60       -1.36     44.93 o 
   8  -4   8     4543.97     4175.16    136.04 o 
   9  -4   8      156.30      121.78     51.02 o 
  10  -4   8     6201.62     5805.51    733.77 o 
  11  -4   8      231.09      208.21    241.82 o 
 -14  -3   8        6.60       -5.68     47.40 o 
 -13  -3   8      125.39      189.63     56.96 o 
 -12  -3   8      172.67      168.02     75.60 o 
 -11  -3   8     4648.38     4667.61    194.30 o 
 -10  -3   8      634.39      568.02    137.17 o 
  -9  -3   8        9.58      -41.65     61.75 o 
  -8  -3   8     2076.22     2008.54    116.30 o 
  -7  -3   8     2744.32     2758.04    138.85 o 
  -6  -3   8     5683.69     5706.63    270.19 o 
  -5  -3   8    15172.13    12637.87    663.41 o 
  -4  -3   8     6556.98     5888.25    226.12 o 
  -3  -3   8        7.91       32.91     21.78 o 
  -2  -3   8    12695.85    11500.48    328.60 o 
  -1  -3   8    11631.88    10727.80    432.29 o 
   0  -3   8    10379.68     9582.19    326.35 o 
   1  -3   8     8928.41     7678.52    340.11 o 
   2  -3   8     4971.98     4881.55    384.61 o 
   3  -3   8       21.46        9.65     29.75 o 
   4  -3   8     6697.89     6800.83    286.96 o 
   5  -3   8    16122.17    15970.22    598.37 o 
   6  -3   8     5695.60     5848.98    225.78 o 
   7  -3   8        2.58      -14.58     19.38 o 
   8  -3   8     5887.69     4393.75    558.77 o 
   9  -3   8     1658.97     1972.24    285.31 o 
  10  -3   8     4969.31     5263.66    523.62 o 
  11  -3   8      758.20      608.98    360.98 o 
  12  -3   8     2416.19     3000.92    792.64 o 
 -14  -2   8      535.18      435.45    126.43 o 
 -13  -2   8       25.10      -45.43     45.43 o 
 -12  -2   8     6761.81     7639.45    253.04 o 
 -11  -2   8      166.45      194.11     42.24 o 
 -10  -2   8     9246.72     9971.71    290.29 o 
  -9  -2   8       54.80       88.99     33.89 o 
  -8  -2   8    80990.18    91969.59   3437.93 o 
  -7  -2   8     2334.24     2349.09     51.60 o 
  -6  -2   8    77416.36    85122.80   2646.59 o 
  -5  -2   8     1417.25     1813.64    208.52 o 
  -4  -2   8   146500.50   154499.89   7905.41 o 
  -3  -2   8       82.64       80.07     20.85 o 
  -2  -2   8    25999.52    26693.60    520.77 o 
  -1  -2   8      412.11      341.72     47.68 o 
   0  -2   8     4523.75     4368.19    181.68 o 
   1  -2   8      162.62      113.50     28.78 o 
   3  -2   8       72.37       78.69     50.96 o 
   4  -2   8     8791.88     9316.28    320.47 o 
   5  -2   8       62.14       50.05     19.51 o 
   6  -2   8     6984.10     5858.47   1283.42 o 
   7  -2   8       42.64       -9.86    129.93 o 
   8  -2   8    29401.51    32619.74   2271.78 o 
  10  -2   8     7004.19     6771.05    954.58 o 
  11  -2   8       45.19       86.97    247.84 o 
 -14  -1   8      241.87      177.15     91.72 o 
 -13  -1   8      890.05     1069.76    164.15 o 
 -12  -1   8      391.58      402.78     84.18 o 
 -11  -1   8        0.60       31.16     51.23 o 
 -10  -1   8     2202.10     2194.89    135.88 o 
  -9  -1   8     1371.05     1415.85    141.68 o 
  -8  -1   8     2316.07     2277.78     87.05 o 
  -7  -1   8     3248.91     3373.68    169.75 o 
  -6  -1   8     4983.63     5356.93     84.82 o 
  -5  -1   8     4141.10     3732.39    314.12 o 
  -4  -1   8     6523.72     6743.78    435.54 o 
  -3  -1   8     5439.83     4992.68    203.41 o 
  -2  -1   8    11100.79    10323.49    909.80 o 
  -1  -1   8       28.86       78.73     34.27 o 
   0  -1   8     7933.97     7820.41    203.15 o 
   1  -1   8       52.97       43.14     24.27 o 
   2  -1   8    11620.97     9979.70   1172.16 o 
   3  -1   8     3815.71     3604.60    409.90 o 
   4  -1   8     8353.17     8805.47    799.23 o 
   5  -1   8       25.53      113.45    219.26 o 
   6  -1   8     9019.43    10161.74    774.07 o 
   7  -1   8      450.92      445.35    233.37 o 
   8  -1   8     7443.97     9666.49   1011.34 o 
  10  -1   8     4083.98     5033.55    818.74 o 
  11  -1   8        3.82      160.69    317.84 o 
 -15   0   8        1.77       41.90     74.82 o 
 -14   0   8      645.35      595.26    108.81 o 
 -13   0   8        0.02       20.36     63.25 o 
 -12   0   8    10143.98    11594.59    659.91 o 
 -11   0   8        0.18      -45.32     55.97 o 
 -10   0   8     5517.80     5595.50    194.24 o 
  -9   0   8        0.43       23.84     97.40 o 
  -8   0   8    55888.54    65618.09   2519.99 o 
  -7   0   8        0.15      -30.87     68.38 o 
  -6   0   8    27935.32    30977.57   1459.34 o 
  -5   0   8        0.00       19.30     66.28 o 
  -4   0   8   107291.48   113845.14   3722.38 o 
  -3   0   8        1.89       45.24     35.05 o 
  -2   0   8     5284.86     4940.01    163.78 o 
  -1   0   8        3.65       19.34     24.42 o 
   0   0   8    21291.80    21015.63   1348.54 o 
   1   0   8        0.01       -5.12     30.35 o 
   2   0   8      139.59      185.41    118.67 o 
   3   0   8        0.47        8.90     18.20 o 
   4   0   8    20363.63    22041.37   1233.90 o 
   5   0   8        5.06      109.58    137.21 o 
   6   0   8    10844.98    11389.01    869.02 o 
   7   0   8        0.55      -39.06    169.67 o 
   8   0   8    26450.00    31361.54   2399.52 o 
   9   0   8        5.07       73.64    390.60 o 
  10   0   8     1661.23     1984.60    567.49 o 
  11   0   8        0.25     -316.01    335.07 o 
 -14   1   8      515.76      496.27    141.90 o 
 -13   1   8      776.67      846.57    243.65 o 
 -12   1   8      581.01      723.88     91.28 o 
 -11   1   8        6.13      100.92     97.05 o 
 -10   1   8     2373.05     2375.89    186.70 o 
  -9   1   8     1080.85     1133.79     96.25 o 
  -8   1   8     2576.28     2734.20    109.20 o 
  -7   1   8     1545.56     1667.76    116.46 o 
  -6   1   8     5332.50     5803.11    217.68 o 
  -5   1   8     3686.91     3510.17    137.20 o 
  -4   1   8     6548.56     6837.91    163.29 o 
  -3   1   8     6025.48     5675.14    191.97 o 
  -2   1   8    11888.71    11178.00    520.32 o 
  -1   1   8       65.38       69.79     47.15 o 
   0   1   8     7536.79     7112.78    201.21 o 
   1   1   8       20.92       57.58     37.00 o 
   2   1   8    12181.75    11777.66    340.13 o 
   3   1   8     3667.14     3828.88    136.11 o 
   4   1   8    10050.49    11071.14    983.89 o 
   5   1   8        5.91      165.00    144.87 o 
   6   1   8     9698.21    11396.41    853.62 o 
   7   1   8      353.87      148.23    188.96 o 
   8   1   8     6995.26     8230.40    843.38 o 
   9   1   8      388.64      789.99    562.46 o 
  10   1   8     3326.86     4400.63    735.99 o 
  11   1   8        0.90     -230.61    298.93 o 
 -14   2   8      598.63      515.15    147.48 o 
 -13   2   8        1.38      -29.18    100.54 o 
 -12   2   8    16419.70    19348.88    800.95 o 
 -11   2   8      520.75      476.82    139.40 o 
 -10   2   8    27869.52    31170.70   1530.45 o 
  -9   2   8      442.02      584.10     73.61 o 
  -8   2   8   111745.45   132792.45   8323.64 o 
  -7   2   8      876.56      897.41     93.50 o 
  -6   2   8    51916.60    55695.39   2831.43 o 
  -5   2   8       46.55       54.11     22.83 o 
  -4   2   8    21096.45    21855.36   1661.73 o 
  -3   2   8      246.84      263.35     39.29 o 
  -2   2   8    15564.72    16340.52    626.58 o 
  -1   2   8       63.35       93.83     51.22 o 
   0   2   8      358.08      360.32     74.51 o 
   1   2   8       10.92       -3.63     45.18 o 
   2   2   8     1944.67     1972.08    165.28 o 
   3   2   8      158.67      148.40     25.51 o 
   4   2   8    36576.86    35515.86   1949.95 o 
   5   2   8       78.30        9.78    183.99 o 
   6   2   8    25884.96    26465.36   2210.22 o 
   7   2   8        5.56     -187.21    309.53 o 
   8   2   8    23570.64    27532.61   2763.42 o 
   9   2   8      156.08      -34.78    315.18 o 
  10   2   8     2117.27     1905.41    806.17 o 
  11   2   8       23.09      287.24    300.81 o 
 -14   3   8      324.96      314.87    193.43 o 
 -13   3   8        4.48      -63.94    113.98 o 
 -12   3   8      588.09      426.71    238.64 o 
 -11   3   8     5641.28     5692.84    302.41 o 
 -10   3   8     1703.77     1659.89    231.17 o 
  -9   3   8      535.75      684.29     92.21 o 
  -8   3   8     1966.52     2017.00    132.20 o 
  -7   3   8     1005.17     1025.94     77.55 o 
  -6   3   8     7109.32     6975.64    327.44 o 
  -5   3   8    21412.38    20506.75    618.57 o 
  -4   3   8     9541.10     9759.65    360.97 o 
  -3   3   8       83.97       88.15     33.18 o 
  -2   3   8     8017.39     7884.43    256.87 o 
  -1   3   8     3786.29     3459.86    165.98 o 
   0   3   8     9914.23     9737.00    345.35 o 
   1   3   8    17970.12    18354.26    798.84 o 
   2   3   8     7315.02     6926.18    461.15 o 
   3   3   8     1070.02     1009.01    135.44 o 
   4   3   8     8269.62     8651.68    429.70 o 
   5   3   8     8517.53     8402.93    608.43 o 
   6   3   8     8626.25     8812.51    720.18 o 
   7   3   8      236.01      326.61    354.06 o 
   8   3   8     4981.84     5933.66   1066.97 o 
   9   3   8      208.57      344.41    440.63 o 
  10   3   8     2445.59     2577.24    918.46 o 
  11   3   8      482.36      655.08    364.20 o 
 -14   4   8     5200.63     5665.67    604.93 o 
 -13   4   8      264.96      231.07    183.62 o 
 -12   4   8    12254.97    13507.38    680.29 o 
 -11   4   8     1258.39     1384.29    161.31 o 
 -10   4   8    22049.19    23079.78   1340.51 o 
  -9   4   8      395.85      399.96     91.54 o 
  -8   4   8    22231.55    22993.22   1333.50 o 
  -7   4   8      797.35      752.35     81.70 o 
  -6   4   8    11981.82    11824.54    594.33 o 
  -5   4   8      217.15      173.64     74.14 o 
  -4   4   8     4961.70     4718.05    174.77 o 
  -3   4   8      383.68      360.79     66.03 o 
  -2   4   8    10990.04    11470.83    424.68 o 
  -1   4   8      301.56      347.05    111.02 o 
   0   4   8    12569.65    13071.82    463.74 o 
   1   4   8     1117.01     1134.92    140.18 o 
   2   4   8    20688.60    21277.14   1570.94 o 
   3   4   8      194.96      137.79     95.13 o 
   4   4   8    25336.81    26085.76   2443.26 o 
   5   4   8      439.10      333.06     39.35 o 
   6   4   8    10962.60    10007.22    788.70 o 
   7   4   8      223.52      158.16    308.65 o 
   8   4   8     2884.50     3036.03    806.64 o 
   9   4   8       24.57      178.72    398.62 o 
  10   4   8      231.85     1015.52    658.87 o 
  11   4   8       11.43      -94.02    419.86 o 
 -13   5   8      335.15      243.02    124.82 o 
 -12   5   8     1065.00     1089.64    291.08 o 
 -11   5   8      472.63      323.54    114.84 o 
 -10   5   8     1442.06     1442.70    172.68 o 
  -9   5   8     2266.54     2174.73    235.47 o 
  -8   5   8     3356.46     3491.09    259.42 o 
  -7   5   8     1698.14     1449.59    148.38 o 
  -6   5   8     2959.33     2792.17    161.99 o 
  -5   5   8      128.58      170.65     52.50 o 
  -4   5   8     4339.69     4392.19    213.02 o 
  -3   5   8    15274.31    15137.68    654.84 o 
  -2   5   8     3491.82     3593.19    403.95 o 
  -1   5   8      373.82      410.44     78.90 o 
   0   5   8     6368.98     6479.47    295.43 o 
   1   5   8     5799.22     5827.33    382.99 o 
   2   5   8     8638.28     9852.37    641.93 o 
   3   5   8     1021.17      852.92    210.69 o 
   4   5   8    10245.30     9521.26   1008.82 o 
   5   5   8      588.33      506.37     72.50 o 
   6   5   8     6107.08     5861.65    458.36 o 
   7   5   8     1105.94     1063.77    548.58 o 
   8   5   8     3630.58     3914.16    969.93 o 
   9   5   8      719.53     1020.63    633.67 o 
  10   5   8     1528.93     1726.64    490.71 o 
 -13   6   8      609.72      750.60    179.06 o 
 -12   6   8     6854.35     7166.42    493.26 o 
 -11   6   8     1172.09     1236.79    328.78 o 
 -10   6   8    30320.38    32758.06   1779.30 o 
  -9   6   8     1645.65     1720.83    172.57 o 
  -8   6   8    19697.90    19718.09    955.02 o 
  -7   6   8     1741.41     1703.12    159.51 o 
  -6   6   8    16775.84    17299.13    853.93 o 
  -5   6   8      149.63      164.07     62.43 o 
  -4   6   8       99.97      116.79     81.79 o 
  -3   6   8       62.63       77.81     59.49 o 
  -2   6   8     1028.75     1147.66    191.55 o 
  -1   6   8      341.39      324.40     86.52 o 
   0   6   8      435.84      356.30     99.15 o 
   1   6   8       18.92      101.34     90.37 o 
   2   6   8    22917.09    25420.55   1167.51 o 
   3   6   8     1848.20     1800.94    267.58 o 
   4   6   8    11455.05    10669.97    681.51 o 
   5   6   8     1809.91     1420.54    172.02 o 
   6   6   8    15475.28    15324.94    699.43 o 
   7   6   8      804.38      579.38    351.64 o 
   8   6   8     1590.51     1592.09    717.78 o 
   9   6   8      242.09      -24.02    208.78 o 
  10   6   8      607.52      903.57    417.51 o 
 -12   7   8      569.53      746.83    190.80 o 
 -11   7   8     1253.95     1216.69    218.35 o 
 -10   7   8      582.68      440.72    108.94 o 
  -9   7   8      230.90      209.98     87.67 o 
  -8   7   8     2974.12     3039.15    241.34 o 
  -7   7   8       96.18      -73.80    108.27 o 
  -6   7   8     4684.25     4503.85    281.21 o 
  -5   7   8     2051.11     2014.98    156.13 o 
  -4   7   8     5850.35     5966.01    398.31 o 
  -3   7   8      222.72      182.50     80.70 o 
  -2   7   8     4486.42     4482.07    272.12 o 
  -1   7   8     1596.25     1807.74    297.21 o 
   0   7   8     4804.35     4808.39    366.81 o 
   1   7   8     9572.30     9651.57    697.46 o 
   2   7   8     3184.95     3245.39    384.78 o 
   3   7   8     2405.29     2376.86    397.06 o 
   4   7   8     4856.95     5894.19    689.43 o 
   5   7   8     1069.78      897.53     92.52 o 
   6   7   8     3518.42     3031.85    365.78 o 
   7   7   8       11.10       68.90    183.18 o 
   8   7   8     2589.65     3192.95    611.79 o 
   9   7   8       22.73     -150.16    267.63 o 
 -12   8   8     4196.71     3927.06    679.46 o 
 -11   8   8     1324.31     1062.63    228.00 o 
 -10   8   8    10304.64    10219.00    589.04 o 
  -9   8   8      535.64      375.68    113.25 o 
  -8   8   8      112.50       36.55     76.47 o 
  -7   8   8       17.80      -56.73     76.74 o 
  -6   8   8     2675.83     2612.80    243.16 o 
  -5   8   8      463.59      354.47    125.67 o 
  -4   8   8       87.90      -31.30     89.89 o 
  -3   8   8      283.84      277.42    123.31 o 
  -2   8   8    15944.24    17175.35    828.47 o 
  -1   8   8      573.72      634.28    170.37 o 
   0   8   8    10509.84    10916.71    661.86 o 
   1   8   8     1750.31     1944.02    289.00 o 
   2   8   8    25374.45    28075.89   1442.00 o 
   3   8   8     1876.11     2249.87    324.88 o 
   4   8   8     4589.11     4856.59    641.22 o 
   5   8   8      629.51      465.53     90.76 o 
   6   8   8     2807.73     2208.09    446.08 o 
   7   8   8      142.77      262.31    267.17 o 
   8   8   8      136.12      115.06    190.94 o 
 -11   9   8      594.87      412.04    201.63 o 
 -10   9   8     1389.34     1673.14    212.40 o 
  -9   9   8       11.01        9.83     83.39 o 
  -8   9   8     2364.17     2262.85    226.31 o 
  -7   9   8        8.98      -48.36    108.44 o 
  -6   9   8      798.88      753.75    239.16 o 
  -5   9   8     4434.97     4533.58    366.51 o 
  -4   9   8      841.19      665.26    141.33 o 
  -3   9   8     6907.65     6568.15    467.02 o 
  -2   9   8      861.15      794.67    195.78 o 
  -1   9   8     7204.05     7408.76    460.96 o 
   0   9   8     2482.93     2802.31    288.29 o 
   1   9   8      469.40      521.77    174.95 o 
   2   9   8     5527.91     5842.72    594.50 o 
   3   9   8        9.80      -51.83    145.65 o 
   4   9   8     5414.11     6514.81    790.57 o 
   5   9   8      347.56      467.32    115.31 o 
   6   9   8     2961.13     2070.80    706.25 o 
   7   9   8       47.89      289.58    246.21 o 
 -10  10   8     6445.60     6093.55    532.35 o 
  -9  10   8     1202.99     1342.65    281.07 o 
  -8  10   8     2955.33     2439.47    404.04 o 
  -7  10   8     1093.08     1093.73    188.35 o 
  -6  10   8     5535.61     5365.44    456.09 o 
  -5  10   8      971.56      934.07    218.32 o 
  -4  10   8      709.96      891.09    216.16 o 
  -3  10   8      231.18      252.98    161.11 o 
  -2  10   8     4488.78     4665.19    612.60 o 
  -1  10   8      883.31      979.40    253.24 o 
   0  10   8     2163.47     2333.56    296.63 o 
   1  10   8      531.65      378.50    181.46 o 
   2  10   8     5755.22     6034.29    550.52 o 
   3  10   8      696.00      864.14    274.92 o 
   4  10   8     1397.16     2007.51    399.31 o 
   5  10   8      408.36      297.30    124.33 o 
   6  10   8     1604.19     1997.49    535.51 o 
  -9  11   8      368.60      376.09    198.41 o 
  -8  11   8      919.96     1125.01    221.31 o 
  -7  11   8       37.11      -92.24    150.11 o 
  -6  11   8     1551.20     1665.96    245.09 o 
  -5  11   8     1574.42     1662.05    306.80 o 
  -4  11   8     1900.40     1699.36    257.67 o 
  -3  11   8      180.98      353.37    159.02 o 
  -2  11   8     1739.22     2319.30    303.56 o 
  -1  11   8     3055.70     3200.72    445.30 o 
   0  11   8     1906.65     2224.61    398.09 o 
   1  11   8      256.21      490.86    218.56 o 
   2  11   8     2050.91     3022.73    424.98 o 
   3  11   8     1301.23     1667.46    447.25 o 
   4  11   8     1203.49     1623.51    490.26 o 
   5  11   8       27.57       -0.18    238.77 o 
  -7  12   8       40.21     -153.07    153.07 o 
  -6  12   8      364.57      358.05    177.82 o 
  -5  12   8      371.31      448.68    187.32 o 
  -4  12   8     2293.34     2256.96    391.94 o 
  -3  12   8     1367.53     1280.10    262.13 o 
  -2  12   8     5564.19     5790.84    710.05 o 
  -1  12   8     2098.29     2666.48    382.81 o 
   0  12   8     5535.08     6125.23    719.80 o 
   1  12   8     1340.81     1291.09    323.97 o 
   2  12   8     3077.81     3553.90    513.36 o 
   3  12   8     1006.76     1059.67    346.09 o 
  -3  13   8     2018.55     1998.68    433.88 o 
  -2  13   8      464.34      639.92    252.36 o 
  -1  13   8     1793.89     1973.89    519.78 o 
  -5 -14   9     1677.82     1292.72    280.40 o 
  -4 -14   9     3973.85     4154.71    278.78 o 
  -3 -14   9     1247.22     1084.63    172.11 o 
  -2 -14   9     1787.35     1716.53    232.11 o 
  -1 -14   9      937.36      996.18    175.34 o 
   0 -14   9     2909.83     3182.88    266.24 o 
   1 -14   9     1149.75     1195.21    214.19 o 
   2 -14   9     1247.08     1179.48    218.30 o 
   3 -14   9     1085.64      993.86    232.02 o 
  -7 -13   9      127.77      107.93     96.20 o 
  -6 -13   9       70.90      171.92    130.57 o 
  -5 -13   9     4330.11     4143.32    252.91 o 
  -4 -13   9      163.78      135.66     87.06 o 
  -3 -13   9     1920.48     1899.44    228.44 o 
  -2 -13   9       16.41       44.14     77.75 o 
  -1 -13   9     2304.63     2506.65    261.67 o 
   0 -13   9      940.54     1019.66    152.84 o 
   1 -13   9      393.62      436.74    125.94 o 
   2 -13   9     3176.36     3161.78    290.01 o 
   3 -13   9       47.29      -12.01     85.29 o 
   4 -13   9     2927.23     2858.98    329.80 o 
   5 -13   9      535.56      184.22    171.78 o 
  -8 -12   9      625.46      569.81    113.16 o 
  -7 -12   9      291.02       70.72     96.21 o 
  -6 -12   9     2113.40     1928.60    232.81 o 
  -5 -12   9     1858.18     1707.62    232.03 o 
  -4 -12   9     7387.43     7622.15    502.84 o 
  -3 -12   9     4647.08     4542.52    311.85 o 
  -2 -12   9    14305.21    15123.03    582.50 o 
  -1 -12   9     7415.46     7986.57    386.93 o 
   0 -12   9    15595.49    16714.34    632.16 o 
   1 -12   9     4389.50     4247.95    300.00 o 
   2 -12   9     7349.95     7669.44    382.52 o 
   3 -12   9     2028.46     2200.55    234.51 o 
   4 -12   9     1937.47     1993.85    251.18 o 
   5 -12   9      489.83      172.92    242.54 o 
   6 -12   9      497.38      332.60    403.67 o 
 -10 -11   9        2.33     -103.31    103.31 o 
  -9 -11   9     1052.67      827.72    114.97 o 
  -8 -11   9       47.90       60.98     99.07 o 
  -7 -11   9        4.32      -67.92     67.92 o 
  -6 -11   9      375.04      359.31     94.72 o 
  -5 -11   9     2144.41     2123.13    145.67 o 
  -4 -11   9     1338.36     1358.95    173.37 o 
  -3 -11   9      325.97      239.79     98.91 o 
  -2 -11   9     2275.38     2387.99    180.43 o 
  -1 -11   9      493.84      442.42     97.65 o 
   0 -11   9     2702.61     2822.06    181.20 o 
   1 -11   9      494.69      477.45    115.85 o 
   2 -11   9     2376.94     2465.75    210.55 o 
   3 -11   9     1605.52     1681.23    169.04 o 
   4 -11   9     1077.56      681.39    572.40 o 
   5 -11   9      513.95       64.85    149.57 o 
   6 -11   9      687.97      400.31    347.28 o 
   7 -11   9     3707.11     3627.05    418.82 o 
 -11 -10   9      358.48      190.38     81.57 o 
 -10 -10   9     4422.63     3570.39    318.33 o 
  -9 -10   9     1043.80      994.19    274.54 o 
  -8 -10   9     4513.54     4269.00    430.73 o 
  -7 -10   9     2410.61     2258.13    299.77 o 
  -6 -10   9    17692.97    19104.13   1038.08 o 
  -5 -10   9     4179.02     4193.16    218.63 o 
  -4 -10   9    10449.38    10652.58    419.17 o 
  -3 -10   9     2870.74     2922.44    289.70 o 
  -2 -10   9    18566.10    19801.70    901.14 o 
  -1 -10   9     2388.93     2613.59    171.14 o 
   0 -10   9     2373.70     2248.75    164.91 o 
   1 -10   9      863.20      966.96    114.03 o 
   2 -10   9     5083.47     5114.44    270.39 o 
   3 -10   9      957.18     1110.87    216.96 o 
   4 -10   9      613.09      705.77    138.94 o 
   5 -10   9      835.12      815.32    167.98 o 
   6 -10   9     3681.53     3674.55    367.33 o 
   7 -10   9      731.25      731.34    206.54 o 
   8 -10   9     1845.52     1669.53    198.28 o 
 -11  -9   9      322.94      375.14    299.21 o 
 -10  -9   9      132.05       33.57     63.92 o 
  -9  -9   9      630.19      523.07     96.96 o 
  -8  -9   9      149.65      102.51     81.35 o 
  -7  -9   9     2923.08     3061.38    218.65 o 
  -6  -9   9       38.80       19.27     41.12 o 
  -5  -9   9     7892.93     7377.80    554.62 o 
  -4  -9   9      257.30      218.68     63.74 o 
  -3  -9   9     1529.59     1566.44    113.44 o 
  -2  -9   9     2552.71     2628.78    161.94 o 
  -1  -9   9      242.24      263.39     71.86 o 
   0  -9   9     6613.09     6831.69    315.67 o 
   1  -9   9     2792.08     2829.19    173.09 o 
   2  -9   9     5865.23     6136.18    314.14 o 
   3  -9   9       34.13       70.43     75.94 o 
   4  -9   9     4581.16     4533.53    268.55 o 
   5  -9   9        7.79       32.08     86.68 o 
   6  -9   9     2359.43     2309.96    334.55 o 
   7  -9   9     2524.14     2412.75    207.19 o 
   8  -9   9     1366.78     1273.42    157.04 o 
   9  -9   9     1319.63     1174.17    148.03 o 
 -12  -8   9      535.45      205.63     78.54 o 
 -11  -8   9      179.06      424.58    409.66 o 
 -10  -8   9     4503.97     4488.71    224.32 o 
  -9  -8   9      762.95      735.27     76.75 o 
  -8  -8   9     1095.12      927.89     75.46 o 
  -7  -8   9     1279.14     1234.98    143.43 o 
  -6  -8   9    23685.60    24542.36    788.01 o 
  -5  -8   9     2526.04     2525.12    132.20 o 
  -4  -8   9    21796.27    22184.76   1237.68 o 
  -3  -8   9     5255.72     5672.71    203.43 o 
  -2  -8   9    58440.15    64681.17   2082.70 o 
  -1  -8   9     3308.83     3481.89    136.46 o 
   0  -8   9     9432.67    10165.95    323.59 o 
   1  -8   9     1161.16     1182.95     93.60 o 
   2  -8   9    13719.19    14027.43    505.05 o 
   3  -8   9     1006.20     1060.28    205.24 o 
   4  -8   9      243.82      215.28     82.61 o 
   5  -8   9       13.61       18.64     74.43 o 
   6  -8   9     3376.33     3251.05    210.95 o 
   7  -8   9       66.67      120.60    154.42 o 
   8  -8   9      655.85      497.26    129.18 o 
   9  -8   9      201.77       -3.46     97.08 o 
  10  -8   9     5745.04     5936.32    846.29 o 
 -13  -7   9        6.22      104.31    133.98 o 
 -12  -7   9       39.88      -18.39     46.98 o 
 -11  -7   9     1939.82     1899.29    289.10 o 
 -10  -7   9       25.67       24.45     81.97 o 
  -9  -7   9     1369.65     1015.68     82.72 o 
  -8  -7   9     1005.26      875.09     67.26 o 
  -7  -7   9     1497.30     1272.18     91.18 o 
  -6  -7   9     1828.46     1672.17    103.80 o 
  -5  -7   9     1780.64     1806.16    121.04 o 
  -4  -7   9     8559.64     8984.25    368.41 o 
  -3  -7   9     1359.31     1342.16     81.00 o 
  -2  -7   9     7698.39     8120.19    268.38 o 
  -1  -7   9     3423.07     3479.00    136.37 o 
   0  -7   9     5979.37     6001.29    175.67 o 
   1  -7   9     1550.90     1474.96    132.90 o 
   2  -7   9     3324.73     3243.23    169.67 o 
   3  -7   9     2305.19     2271.23    147.41 o 
   4  -7   9     2177.94     2170.24    193.67 o 
   5  -7   9    10528.86     9972.50    431.71 o 
   6  -7   9     1920.96     1942.50    145.39 o 
   7  -7   9     1947.99     1969.38    142.81 o 
   8  -7   9     3179.10     2979.91    253.02 o 
   9  -7   9     1098.79      953.01    202.10 o 
  10  -7   9     2819.50     2913.40    581.24 o 
 -13  -6   9       34.47       -0.83     98.28 o 
 -12  -6   9      922.12      709.88    233.32 o 
 -11  -6   9     1194.77      990.73    315.58 o 
 -10  -6   9    16394.60    16545.00   1323.19 o 
  -9  -6   9     2174.15     2129.21    157.32 o 
  -8  -6   9    23358.13    25094.39    779.66 o 
  -7  -6   9     3639.98     3771.21    201.87 o 
  -6  -6   9    78512.19    83272.16   3933.03 o 
  -5  -6   9     4186.64     4283.08    102.06 o 
  -4  -6   9    32460.59    34513.88   1020.61 o 
  -3  -6   9     2812.15     2806.24    113.12 o 
  -2  -6   9    20981.10    21906.15    603.56 o 
  -1  -6   9      492.45      498.54     52.37 o 
   0  -6   9      234.62      292.78     56.19 o 
   1  -6   9       20.47       67.98     60.60 o 
   2  -6   9      662.83      787.69     83.97 o 
   3  -6   9       83.09      150.80     82.65 o 
   4  -6   9      307.46      329.99    110.84 o 
   5  -6   9      287.53      236.41     66.53 o 
   6  -6   9    18089.86    18894.57    655.56 o 
   7  -6   9      857.36      844.38    108.18 o 
   8  -6   9     8958.84     8319.60    355.26 o 
   9  -6   9      566.44      425.22    146.42 o 
  10  -6   9     9022.85     8913.08    986.62 o 
 -14  -5   9       58.73      -37.67    114.66 o 
 -13  -5   9      825.16      881.10    276.67 o 
 -12  -5   9      563.77      500.52    117.03 o 
 -11  -5   9      840.60      634.47    125.79 o 
 -10  -5   9     1095.45      937.26    186.23 o 
  -9  -5   9      478.31      432.22     46.93 o 
  -8  -5   9     1677.19     1614.99     98.21 o 
  -7  -5   9     7870.82     8266.43    394.46 o 
  -6  -5   9     1722.24     1673.50     64.90 o 
  -5  -5   9       43.55       49.73     27.06 o 
  -4  -5   9     4789.87     4701.17    170.04 o 
  -3  -5   9     9461.47     9325.85    336.16 o 
  -2  -5   9     5393.30     5630.00    202.16 o 
  -1  -5   9     3926.04     3727.31    108.76 o 
   0  -5   9     8314.08     8325.56    275.04 o 
   1  -5   9     1665.42     1536.90    119.96 o 
   2  -5   9     7337.26     7050.71    480.90 o 
   3  -5   9     1366.55     1300.65    103.05 o 
   4  -5   9     7006.90     7017.86    333.89 o 
   5  -5   9     3092.43     3013.20    139.52 o 
   6  -5   9     6063.46     5978.81    224.47 o 
   7  -5   9       21.59        5.35     41.28 o 
   8  -5   9     5794.29     5464.08    231.42 o 
   9  -5   9     2025.02     1750.00     96.44 o 
  10  -5   9     2768.62     2473.91    520.69 o 
  11  -5   9       59.19     -215.22    215.22 o 
 -14  -4   9     2221.46     2549.35    314.46 o 
 -13  -4   9       60.16       77.01     38.07 o 
 -12  -4   9     4074.96     4017.31    185.19 o 
 -11  -4   9      271.44      226.80     76.41 o 
 -10  -4   9     8587.85     8457.79    265.10 o 
  -9  -4   9      124.43      197.12     54.16 o 
  -8  -4   9    23775.35    25217.90   1366.04 o 
  -7  -4   9     1149.32     1182.57     37.82 o 
  -6  -4   9    46223.99    46583.59   1204.05 o 
  -5  -4   9     1301.13     1361.12     48.89 o 
  -4  -4   9    41220.79    40197.50   1232.60 o 
  -3  -4   9     4358.36     4440.34     93.98 o 
  -2  -4   9    15272.85    15446.27    693.65 o 
  -1  -4   9     1826.94     1852.35    118.20 o 
   0  -4   9     5104.99     4910.45    124.94 o 
   1  -4   9      280.37      247.98     45.97 o 
   2  -4   9    10501.48    10949.86    340.68 o 
   3  -4   9       19.56       29.88     59.05 o 
   4  -4   9    10445.92    10521.55    516.53 o 
   5  -4   9      264.44      211.72     45.04 o 
   6  -4   9    10299.97     9808.54    437.27 o 
   7  -4   9      252.89      152.97     56.75 o 
   8  -4   9     9473.76     7905.40    523.83 o 
   9  -4   9      285.30      306.00    246.86 o 
  10  -4   9     4465.03     4164.97    492.95 o 
  11  -4   9      137.35      -34.85    190.12 o 
 -14  -3   9      146.50      156.87    140.20 o 
 -13  -3   9        3.44       37.78     68.39 o 
 -12  -3   9      540.20      535.82     58.69 o 
 -11  -3   9     5359.37     5302.73    239.30 o 
 -10  -3   9     1170.30     1122.30     85.74 o 
  -9  -3   9      103.80      135.63     75.60 o 
  -8  -3   9     1843.63     1896.86     48.75 o 
  -7  -3   9     1712.41     1642.93     39.40 o 
  -6  -3   9     7231.14     6880.75    410.93 o 
  -5  -3   9    21077.79    18995.60   1382.55 o 
  -4  -3   9     9353.78     8625.63    342.48 o 
  -3  -3   9      201.74      224.63     24.23 o 
  -2  -3   9     9573.26     9150.54    217.12 o 
  -1  -3   9     7523.69     6852.69    148.80 o 
   0  -3   9    10142.89     9464.03    386.67 o 
   1  -3   9    15829.20    14283.28    745.73 o 
   2  -3   9     5417.05     6288.22    329.79 o 
   3  -3   9      954.08      803.69    109.47 o 
   4  -3   9     7605.38     7618.89    251.43 o 
   5  -3   9    13269.14    13185.77    506.42 o 
   6  -3   9     8625.15     8535.83    249.80 o 
   7  -3   9       63.84       67.88     19.20 o 
   8  -3   9     5999.25     5817.40    485.64 o 
   9  -3   9      458.67      220.86    272.13 o 
  10  -3   9     3622.73     3958.20    683.26 o 
  11  -3   9      782.52      710.51    303.74 o 
 -14  -2   9      573.08      423.07     84.36 o 
 -13  -2   9        1.55       -3.16     54.94 o 
 -12  -2   9    15335.00    17837.05    516.13 o 
 -11  -2   9      552.61      673.93     72.04 o 
 -10  -2   9    25811.36    29607.59    919.06 o 
  -9  -2   9      434.78      483.68     42.44 o 
  -8  -2   9   107064.83   124671.54   4450.63 o 
  -7  -2   9      937.79      948.14     31.18 o 
  -6  -2   9    51145.61    52589.57   3108.45 o 
  -5  -2   9       69.92      153.75    126.73 o 
  -4  -2   9    21358.69    22181.35   2369.18 o 
  -3  -2   9      303.59      302.16     22.17 o 
  -2  -2   9    15541.73    15895.59    292.44 o 
  -1  -2   9       54.44       80.46     28.12 o 
   0  -2   9      387.36      313.41     73.06 o 
   1  -2   9       37.96       20.72     27.40 o 
   2  -2   9     1981.02     2029.17    116.31 o 
   3  -2   9      138.40      109.29     34.34 o 
   4  -2   9    37763.15    30627.40   9610.58 o 
   5  -2   9      110.13      134.27     77.67 o 
   6  -2   9    26774.01    28573.64   1771.56 o 
   7  -2   9       18.50      154.78    183.50 o 
   9  -2   9      182.18        2.81    185.04 o 
  11  -2   9       43.47      -74.13    280.22 o 
 -14  -1   9      653.18      520.63     86.55 o 
 -13  -1   9      689.71      638.69    193.08 o 
 -12  -1   9      764.02      771.21    105.36 o 
 -11  -1   9        6.87       27.93    102.55 o 
 -10  -1   9     2218.19     2409.69    112.73 o 
  -9  -1   9      927.61     1038.38     83.86 o 
  -8  -1   9     2625.78     2839.89     90.49 o 
  -7  -1   9      872.69      866.44     33.59 o 
  -6  -1   9     5478.59     5171.10    423.98 o 
  -5  -1   9     3361.80     2789.12    276.79 o 
  -4  -1   9     5742.99     5940.45    582.43 o 
  -3  -1   9     8711.32     7506.29    550.81 o 
  -2  -1   9    11617.07    10360.68    871.46 o 
  -1  -1   9       34.23       26.44     58.44 o 
   0  -1   9     7771.51     9207.73    523.60 o 
   1  -1   9       22.48       60.13     43.20 o 
   2  -1   9    12655.38    11888.34   1123.38 o 
   3  -1   9     3640.53     3493.17    309.33 o 
   4  -1   9    12300.91    13978.99    868.71 o 
   5  -1   9        0.53        6.40    119.41 o 
   6  -1   9    10264.79    11708.08    950.35 o 
   7  -1   9      413.08      163.22    218.46 o 
   9  -1   9      302.14      441.30    314.56 o 
  10  -1   9     2869.56     4366.94    828.90 o 
 -14   0   9     3367.38     3483.23    182.58 o 
 -13   0   9        0.03       66.95     49.38 o 
 -12   0   9    23181.31    26481.21   2224.14 o 
 -11   0   9        0.15      -29.97     34.45 o 
 -10   0   9    13837.85    15182.53    422.41 o 
  -9   0   9        0.08       27.71     46.10 o 
  -8   0   9    52440.54    61549.95   2220.91 o 
  -7   0   9        0.75        1.95     25.83 o 
  -6   0   9     4476.85     4734.09    129.65 o 
  -5   0   9        0.85       14.09     28.40 o 
  -4   0   9    27230.15    28286.04    585.71 o 
  -3   0   9        0.01      -10.31     37.36 o 
  -2   0   9       91.07      162.18     33.50 o 
  -1   0   9        0.02      -19.11     30.44 o 
   0   0   9    30935.63    32266.80   2413.64 o 
   1   0   9        2.04       67.60     53.05 o 
   2   0   9    27640.03    31447.16   1600.20 o 
   3   0   9        0.38        3.45     74.55 o 
   4   0   9    58461.81    65844.83   4168.89 o 
   5   0   9        3.27      -36.12    135.76 o 
   6   0   9     4236.09     4868.97    556.94 o 
   7   0   9        0.03      259.99    394.44 o 
   8   0   9     8413.65    10171.18   1109.12 o 
   9   0   9        4.20      -12.38    209.14 o 
  10   0   9       85.14      390.88    335.67 o 
  11   0   9        0.77       23.38    239.38 o 
 -14   1   9      806.23      990.59    167.71 o 
 -13   1   9      558.22      578.52    157.64 o 
 -12   1   9      785.71      701.48     84.45 o 
 -11   1   9       35.99       44.21     46.82 o 
 -10   1   9     2104.85     2177.96    229.79 o 
  -9   1   9      853.69      824.51     79.88 o 
  -8   1   9     2693.81     2985.91    536.67 o 
  -7   1   9      499.41      524.62     41.52 o 
  -6   1   9     6016.39     5980.08    344.16 o 
  -5   1   9     2027.58     1975.50    136.24 o 
  -4   1   9     5013.05     4942.69    220.08 o 
  -3   1   9    10960.64     9466.54    429.89 o 
  -2   1   9    10763.51    10368.54    636.94 o 
  -1   1   9        2.33      -13.64     35.10 o 
   0   1   9     8516.52     8692.49    378.13 o 
   1   1   9      123.27      136.38     45.13 o 
   2   1   9    13989.96    13537.28    401.18 o 
   3   1   9     4155.63     4067.93    118.20 o 
   4   1   9    13400.33    14270.75    868.25 o 
   5   1   9       37.04      167.29    256.30 o 
   6   1   9     9315.00    10398.72   1285.63 o 
   7   1   9      458.07      430.56    402.36 o 
   8   1   9     4686.16     5847.51    728.95 o 
   9   1   9      279.31      335.31    284.35 o 
  10   1   9     2277.59     3359.36    646.72 o 
  11   1   9        2.14      224.83    299.78 o 
 -14   2   9     2594.93     2633.85    348.44 o 
 -13   2   9       45.74      -14.63     57.39 o 
 -12   2   9    24839.99    29243.24   1123.16 o 
 -11   2   9      349.93      362.56    112.19 o 
 -10   2   9    24467.47    27889.96    984.35 o 
  -9   2   9      120.45      125.08     49.23 o 
  -8   2   9    46813.56    55458.96   2529.02 o 
  -7   2   9      455.86      424.32     63.61 o 
  -6   2   9     6448.67     6443.33    331.04 o 
  -5   2   9       53.99       76.25     24.06 o 
  -4   2   9     9421.39     9825.75    384.63 o 
  -3   2   9       32.37       66.29     47.40 o 
  -2   2   9     2676.97     2667.35    100.83 o 
  -1   2   9       21.21       24.76     52.29 o 
   0   2   9    16951.74    16661.60   1541.98 o 
   1   2   9      340.34      290.38     75.19 o 
   2   2   9    14213.09    13767.57    564.92 o 
   3   2   9        3.52       28.64     24.41 o 
   4   2   9    43934.33    45825.78   1395.01 o 
   5   2   9     1375.68     1654.76    277.44 o 
   6   2   9    15917.94    16228.79   1127.65 o 
   7   2   9      354.20      381.39    227.95 o 
   8   2   9     7431.17     8424.37    867.29 o 
   9   2   9       30.73     -153.67    236.49 o 
  10   2   9       10.64       33.93    210.84 o 
  11   2   9       12.63      -10.37    219.93 o 
 -14   3   9      572.27      551.80    202.38 o 
 -13   3   9        9.61       24.97    116.16 o 
 -12   3   9      491.14      532.75    343.86 o 
 -11   3   9     3583.28     4013.26    226.20 o 
 -10   3   9     1986.60     1874.58    140.10 o 
  -9   3   9     1661.72     1673.23    199.72 o 
  -8   3   9     2681.81     2544.52    123.85 o 
  -7   3   9      610.23      601.30     51.37 o 
  -6   3   9     5790.30     5774.34    260.77 o 
  -5   3   9    10826.08    10287.34    349.23 o 
  -4   3   9     9139.11     8751.49    433.81 o 
  -3   3   9      299.21      292.09     44.99 o 
  -2   3   9     8400.47     8209.80    574.88 o 
  -1   3   9     1099.03      988.60     89.80 o 
   0   3   9    10476.77    10596.53    491.24 o 
   1   3   9    13962.51    13311.65   1057.33 o 
   2   3   9    11390.43    10904.09    570.14 o 
   3   3   9      409.30      393.28    128.39 o 
   4   3   9     9036.00     9002.06    419.30 o 
   5   3   9     3650.79     3373.25    398.16 o 
   6   3   9     6963.60     7257.86    666.51 o 
   7   3   9      515.11      559.95    252.23 o 
   8   3   9     3672.46     4455.36    612.67 o 
   9   3   9      198.11      176.19    237.60 o 
  10   3   9     1651.74     1776.20    489.31 o 
 -14   4   9     9592.81    11327.19    619.94 o 
 -13   4   9      201.65      198.80    168.30 o 
 -12   4   9    14465.75    15677.90   1018.87 o 
 -11   4   9      813.88      847.87    124.88 o 
 -10   4   9    10375.52    10669.47    687.15 o 
  -9   4   9      305.46      360.15     83.65 o 
  -8   4   9     2838.73     2785.48    124.33 o 
  -7   4   9      174.21      242.87     62.35 o 
  -6   4   9      607.06      716.62     76.87 o 
  -5   4   9      117.33      122.27     42.56 o 
  -4   4   9      416.83      536.78     60.67 o 
  -3   4   9       19.05       43.91     40.98 o 
  -2   4   9    10513.30    10241.39    524.40 o 
  -1   4   9       16.68      -17.98     64.12 o 
   0   4   9    44537.27    46719.41   1987.03 o 
   1   4   9     2765.19     2978.05    233.19 o 
   2   4   9    42112.05    43168.19   6306.82 o 
   3   4   9     1423.17     1591.43    285.82 o 
   4   4   9    23165.40    22445.19   1976.13 o 
   5   4   9      194.13      167.65     35.49 o 
   6   4   9     2393.73     2056.76    368.46 o 
   7   4   9       39.40       90.97    180.84 o 
   8   4   9       58.41      158.47    218.43 o 
   9   4   9        2.55      -71.24    367.51 o 
  10   4   9       89.71      533.51    338.74 o 
 -13   5   9      727.67      709.06    151.30 o 
 -12   5   9     1232.59      880.74    258.39 o 
 -11   5   9        9.03       53.95     81.79 o 
 -10   5   9     1662.83     1680.97    178.44 o 
  -9   5   9     3253.82     3216.93    192.44 o 
  -8   5   9     3288.40     3160.77    153.79 o 
  -7   5   9     2845.35     2664.64    218.67 o 
  -6   5   9     2722.63     2901.47    166.97 o 
  -5   5   9      505.29      512.52     69.63 o 
  -4   5   9     3953.16     3898.03    172.34 o 
  -3   5   9    23387.00    22597.48    920.53 o 
  -2   5   9     4548.43     4501.19    323.58 o 
  -1   5   9     1466.44     1626.49    207.57 o 
   0   5   9     8238.10     8733.12    406.40 o 
   1   5   9     2668.66     3076.06    405.36 o 
   2   5   9    10288.90    10853.24    747.99 o 
   3   5   9     3846.88     3498.59    313.86 o 
   4   5   9    10648.40    10496.89    611.63 o 
   5   5   9       60.06       -1.23     39.63 o 
   6   5   9     5076.93     4267.89   2554.73 o 
   7   5   9      832.71      790.46    303.16 o 
   8   5   9     2382.45     2932.72    891.83 o 
   9   5   9      989.43      362.86    514.96 o 
  10   5   9     1162.96      164.61    474.17 o 
 -13   6   9      625.81      861.85    177.46 o 
 -12   6   9     6229.92     6437.97    436.21 o 
 -11   6   9     1116.00     1026.30    288.61 o 
 -10   6   9    14900.18    14524.54   1127.36 o 
  -9   6   9      517.29      529.85    113.85 o 
  -8   6   9     4828.37     4765.57    270.48 o 
  -7   6   9      711.89      779.69     95.57 o 
  -6   6   9     7442.66     7368.08    421.56 o 
  -5   6   9       51.54       49.69     67.08 o 
  -4   6   9      555.28      630.90     89.24 o 
  -3   6   9      749.30      694.27    116.29 o 
  -2   6   9    14127.58    14036.88    532.28 o 
  -1   6   9     3059.79     2902.81    245.32 o 
   0   6   9     6843.14     6304.66    419.30 o 
   1   6   9      936.45      765.30    247.40 o 
   2   6   9    22648.60    25088.64   1466.82 o 
   3   6   9      281.86      374.58    195.75 o 
   4   6   9     3564.47     3085.98    329.92 o 
   5   6   9      330.21      424.85    213.38 o 
   6   6   9     2631.87     2756.55    460.63 o 
   7   6   9       17.22     -164.66    221.16 o 
   8   6   9       14.26      -87.41    381.46 o 
   9   6   9        4.81     -204.99    473.44 o 
 -12   7   9      762.85      547.13    169.25 o 
 -11   7   9      385.26      249.60    131.15 o 
 -10   7   9      924.36      655.25    160.82 o 
  -9   7   9       61.97       44.96     99.73 o 
  -8   7   9     2496.85     2380.37    240.53 o 
  -7   7   9      227.62      292.62    145.53 o 
  -6   7   9     3502.86     3311.70    201.13 o 
  -5   7   9       12.53       86.30     70.71 o 
  -4   7   9     5628.52     5484.13    288.00 o 
  -3   7   9     1506.39     1576.86    152.95 o 
  -2   7   9     4702.47     4987.33    285.55 o 
  -1   7   9      264.76      473.14    143.10 o 
   0   7   9     7547.44     8074.33    528.79 o 
   1   7   9     2664.00     2571.36    273.83 o 
   2   7   9     4747.62     5070.72    435.17 o 
   3   7   9      458.76      453.86    201.88 o 
   4   7   9     4339.10     4616.27    471.48 o 
   5   7   9      524.53      507.16     79.28 o 
   6   7   9     2322.75     1781.35    508.97 o 
   7   7   9       32.33       40.53    292.14 o 
   8   7   9     1522.61     1732.32    821.32 o 
 -12   8   9     1830.66     1820.04    278.21 o 
 -11   8   9      118.26      100.70    221.27 o 
 -10   8   9     3848.03     3713.14    338.18 o 
  -9   8   9       73.44      129.38    111.25 o 
  -8   8   9      257.05      465.20    125.49 o 
  -7   8   9       31.54       90.81    184.35 o 
  -6   8   9     2289.58     2176.68    228.67 o 
  -5   8   9      303.61      295.50    100.27 o 
  -4   8   9     2308.79     1995.21    186.56 o 
  -3   8   9     2347.23     2729.13    262.55 o 
  -2   8   9    29471.23    32388.14   2477.02 o 
  -1   8   9     3934.05     3897.16    303.69 o 
   0   8   9    16550.79    17220.68    853.94 o 
   1   8   9     2680.20     2498.93    348.59 o 
   2   8   9    15579.38    16854.03   1008.75 o 
   3   8   9     1227.35     1195.27    277.33 o 
   4   8   9      190.27      472.77    395.92 o 
   5   8   9        8.31      -76.97     92.57 o 
   6   8   9      221.12      136.71    189.08 o 
   7   8   9        0.24       18.69    209.74 o 
 -11   9   9      492.38      556.19    149.63 o 
 -10   9   9     1076.85      915.76    209.02 o 
  -9   9   9      125.96      150.50    105.89 o 
  -8   9   9     1627.64     1500.50    315.54 o 
  -7   9   9     1534.92     1426.69    244.28 o 
  -6   9   9      662.23      835.30    150.36 o 
  -5   9   9     7781.59     7690.53    431.23 o 
  -4   9   9      915.28      830.46    189.50 o 
  -3   9   9     5588.47     5632.42    366.43 o 
  -2   9   9     2301.49     2397.03    258.14 o 
  -1   9   9     2824.07     3068.84    301.33 o 
   0   9   9     4515.60     4882.87    407.65 o 
   1   9   9       85.86     -147.60    147.60 o 
   2   9   9     5601.50     5893.43    872.74 o 
   3   9   9      252.04      226.64    252.25 o 
   4   9   9     4501.20     4516.68    623.84 o 
   5   9   9      191.34      131.14     86.89 o 
   6   9   9     1857.77     1788.53    514.90 o 
   7   9   9      467.21      580.67    407.57 o 
 -10  10   9     3548.98     3404.76    319.85 o 
  -9  10   9      720.71      772.75    213.36 o 
  -8  10   9     1464.75     1887.63    279.85 o 
  -7  10   9      575.35      458.64    256.19 o 
  -6  10   9     6564.35     6893.57    529.02 o 
  -5  10   9     1115.80     1148.33    195.70 o 
  -4  10   9     2896.09     2775.94    274.25 o 
  -3  10   9      319.10      218.90    202.59 o 
  -2  10   9     6064.71     5979.48    450.77 o 
  -1  10   9      527.80      706.58    233.62 o 
   0  10   9     1480.40     1257.09    248.98 o 
   1  10   9      469.12      262.21    176.16 o 
   2  10   9     1844.75     2302.56    465.12 o 
   3  10   9      301.11      467.52    262.33 o 
   4  10   9       14.17      102.76    248.62 o 
   5  10   9       50.65       80.97    168.79 o 
  -8  11   9      734.62      521.80    301.28 o 
  -7  11   9      283.59      285.73    254.02 o 
  -6  11   9     1088.63     1070.95    369.33 o 
  -5  11   9     2268.98     2059.27    342.77 o 
  -4  11   9     2288.03     2268.29    295.11 o 
  -3  11   9        9.39       65.55    156.09 o 
  -2  11   9     3261.60     3266.72    379.09 o 
  -1  11   9      598.35      600.94    213.85 o 
   0  11   9     2635.88     2905.92    389.06 o 
   1  11   9       19.09      152.27    213.56 o 
   2  11   9     2304.71     2259.33    517.10 o 
   3  11   9      914.66     1004.95    430.01 o 
   4  11   9      848.92     1076.23    405.56 o 
  -6  12   9     1282.13     1303.32    262.67 o 
  -5  12   9      677.69      603.43    246.93 o 
  -4  12   9     2769.05     2622.52    352.85 o 
  -3  12   9     1313.13     1314.23    277.07 o 
  -2  12   9     4425.45     4663.75    600.16 o 
  -1  12   9     2136.65     2300.90    728.59 o 
   0  12   9     2525.30     2898.22    434.96 o 
   1  12   9      538.24      405.04    244.77 o 
  -4 -14  10     3992.47     4054.67    441.28 o 
  -3 -14  10     1521.53     1477.37    207.58 o 
  -2 -14  10     1587.55     1527.54    192.43 o 
  -1 -14  10      777.53      724.23    144.88 o 
   0 -14  10     2169.90     1828.27    207.09 o 
   1 -14  10      737.19      589.78    151.24 o 
   2 -14  10      420.35      405.91    273.54 o 
  -7 -13  10      681.49      398.70    241.16 o 
  -6 -13  10       27.24       11.16    104.10 o 
  -5 -13  10     3717.52     3336.54    340.80 o 
  -4 -13  10        6.36       51.03     73.99 o 
  -3 -13  10      355.49      303.97    110.44 o 
  -2 -13  10      830.86      760.05    159.07 o 
  -1 -13  10      447.48      532.61    118.22 o 
   0 -13  10     2136.84     2132.31    230.46 o 
   1 -13  10      705.10      910.94    193.30 o 
   2 -13  10     2908.66     2852.26    247.17 o 
   3 -13  10      165.40      280.98    123.29 o 
   4 -13  10     1516.50      809.41    801.18 o 
  -8 -12  10     1406.17     1229.44    135.46 o 
  -7 -12  10      849.45      773.12    164.09 o 
  -6 -12  10     3447.50     3277.22    305.32 o 
  -5 -12  10     1950.25     2041.48    219.40 o 
  -4 -12  10     7896.73     7739.13    489.69 o 
  -3 -12  10     2951.95     2829.22    225.74 o 
  -2 -12  10    10315.42    10171.34    441.60 o 
  -1 -12  10     4762.03     5257.22    269.87 o 
   0 -12  10     7743.65     8126.51    572.50 o 
   1 -12  10     2691.25     2725.05    212.39 o 
   2 -12  10     3204.71     3147.07    235.18 o 
   3 -12  10      606.15      637.43    167.89 o 
   4 -12  10      667.00      237.37    201.74 o 
   5 -12  10       74.73       42.08    105.55 o 
   6 -12  10      688.70      339.55    384.95 o 
 -10 -11  10        4.06       73.20     89.36 o 
  -9 -11  10     2819.52     2375.40    161.68 o 
  -8 -11  10       79.27       69.81     92.85 o 
  -7 -11  10       19.17       88.17     62.82 o 
  -6 -11  10      894.39     1007.43    125.94 o 
  -5 -11  10      301.04      413.23     90.45 o 
  -4 -11  10     3390.62     3343.73    207.91 o 
  -3 -11  10     2306.93     2433.21    223.41 o 
  -2 -11  10     4709.82     4963.35    255.62 o 
  -1 -11  10        6.21       20.96     56.20 o 
   0 -11  10     2705.59     2899.81    213.83 o 
   1 -11  10       18.47       22.85     64.43 o 
   2 -11  10     1193.44     1130.78    139.57 o 
   3 -11  10     5195.00     4616.27    333.41 o 
   4 -11  10      343.77      286.57    202.37 o 
   5 -11  10     2274.23     2390.41    427.62 o 
   6 -11  10      504.73      202.04    204.05 o 
   7 -11  10     4454.53     4165.70    332.45 o 
 -11 -10  10      735.51      979.32    367.89 o 
 -10 -10  10     5997.75     4788.91    316.35 o 
  -9 -10  10     2376.33     2052.40    215.09 o 
  -8 -10  10     8131.48     7417.96    556.36 o 
  -7 -10  10     3752.10     3572.25    185.06 o 
  -6 -10  10    24927.34    25696.39   1167.60 o 
  -5 -10  10     5865.74     6182.71    361.65 o 
  -4 -10  10    10260.47    10287.49    532.67 o 
  -3 -10  10     2019.95     1833.96    138.97 o 
  -2 -10  10     7520.72     8245.78    319.12 o 
  -1 -10  10      634.67      648.23     87.19 o 
   0 -10  10      262.92      334.98     78.99 o 
   1 -10  10       48.63        9.72     53.35 o 
   2 -10  10      586.74      658.24    129.08 o 
   3 -10  10       63.55      162.74    119.25 o 
   4 -10  10     1128.77     1158.14    209.09 o 
   5 -10  10      258.97      308.81    154.12 o 
   6 -10  10     8498.47     8337.07    575.62 o 
   7 -10  10     1231.45      941.10    225.42 o 
   8 -10  10     3440.44     3133.03    419.97 o 
 -11  -9  10       14.65      371.07    460.47 o 
 -10  -9  10      289.69      240.23    174.70 o 
  -9  -9  10      871.74      705.00     72.59 o 
  -8  -9  10      448.89      228.97     90.43 o 
  -7  -9  10      945.28      874.65    120.19 o 
  -6  -9  10      747.39      822.22    125.28 o 
  -5  -9  10     2843.71     2841.42    186.83 o 
  -4  -9  10     1570.61     1775.74    144.38 o 
  -3  -9  10        8.70      -36.14     71.92 o 
  -2  -9  10     2426.76     2579.57    145.46 o 
  -1  -9  10      420.69      473.82    118.41 o 
   0  -9  10     4862.90     4779.90    252.97 o 
   1  -9  10       87.61       67.01     70.33 o 
   2  -9  10     3296.45     3267.03    217.69 o 
   3  -9  10     1363.39     1392.04    154.36 o 
   4  -9  10     3042.27     3114.41    224.83 o 
   5  -9  10      812.93      759.07    172.84 o 
   6  -9  10     2788.73     2621.78    289.50 o 
   7  -9  10     1859.23     2139.51    288.31 o 
   8  -9  10     2101.98     1959.57    196.41 o 
   9  -9  10      311.97      340.14    107.77 o 
 -12  -8  10      838.65       47.83    139.53 o 
 -11  -8  10      276.65      247.78     71.70 o 
 -10  -8  10     8628.09     8374.26    617.06 o 
  -9  -8  10      789.83      662.13     71.47 o 
  -8  -8  10     5487.81     4730.73    402.64 o 
  -7  -8  10     2647.32     2458.22    147.60 o 
  -6  -8  10    24450.65    26518.82   1630.74 o 
  -5  -8  10     2607.33     2717.89    117.60 o 
  -4  -8  10     6865.76     6793.61    359.90 o 
  -3  -8  10     2803.03     2778.77    107.29 o 
  -2  -8  10    25009.03    26886.61    948.02 o 
  -1  -8  10     3362.04     3679.28    196.26 o 
   0  -8  10     2352.48     2409.34    133.63 o 
   1  -8  10      392.99      474.84    120.13 o 
   2  -8  10    12990.22    13362.31    868.36 o 
   3  -8  10      567.79      632.27    110.72 o 
   4  -8  10     1285.34     1164.58    132.24 o 
   5  -8  10      427.09      338.37     94.32 o 
   6  -8  10     8712.70     8774.68    394.87 o 
   7  -8  10      520.20      408.46     96.71 o 
   8  -8  10     1371.48     1208.16    148.59 o 
   9  -8  10      493.46      444.90    138.83 o 
 -13  -7  10      295.38       36.51    134.29 o 
 -12  -7  10      157.22      153.57    265.75 o 
 -11  -7  10     2696.55     2292.18    672.24 o 
 -10  -7  10       88.08       21.79     69.79 o 
  -9  -7  10      704.73      633.46     85.41 o 
  -8  -7  10     1940.53     1547.42    111.78 o 
  -7  -7  10      129.33      122.50     50.40 o 
  -6  -7  10     3528.10     3508.66    227.97 o 
  -5  -7  10     6276.87     6096.82    300.39 o 
  -4  -7  10     8748.65     8764.86    320.27 o 
  -3  -7  10     2348.37     2467.76    153.78 o 
  -2  -7  10     7909.86     8037.13    333.36 o 
  -1  -7  10      809.94      837.03     66.80 o 
   0  -7  10     3945.82     3901.21    278.65 o 
   1  -7  10     7299.23     7023.85    405.44 o 
   2  -7  10     1826.77     1876.13    135.82 o 
   3  -7  10     6918.43     6855.07    285.21 o 
   4  -7  10     2910.04     2975.11    289.49 o 
   5  -7  10     9319.63     8783.79    448.60 o 
   6  -7  10     3260.32     3405.75    319.67 o 
   7  -7  10      657.35      666.81    141.47 o 
   8  -7  10     4093.76     3893.42    292.50 o 
   9  -7  10      112.65       75.50     54.78 o 
  10  -7  10     2606.74     2925.89    630.29 o 
 -13  -6  10      120.95      -27.45    122.97 o 
 -12  -6  10     3552.14     4204.06    695.95 o 
 -11  -6  10     1106.48      981.21    214.06 o 
 -10  -6  10    27623.80    28771.88   2702.14 o 
  -9  -6  10     3286.15     3043.73    179.54 o 
  -8  -6  10    27498.20    29886.19    855.18 o 
  -7  -6  10     3749.27     3701.81    215.59 o 
  -6  -6  10    46030.46    49580.11   1370.21 o 
  -5  -6  10     1714.43     1790.56     55.95 o 
  -4  -6  10     7166.90     7099.58    237.72 o 
  -3  -6  10      358.68      435.96     34.10 o 
  -2  -6  10     1444.01     1545.93     86.66 o 
  -1  -6  10      246.05      286.36     69.96 o 
   0  -6  10     5147.91     5002.93    246.87 o 
   1  -6  10       71.04       49.36     48.24 o 
   2  -6  10     3086.43     2946.70    148.46 o 
   3  -6  10      262.88      216.11     85.23 o 
   4  -6  10     6212.93     5969.73    574.88 o 
   5  -6  10      598.08      609.45     85.69 o 
   6  -6  10    29191.96    29660.99   1081.71 o 
   7  -6  10     1379.08     1205.87    101.28 o 
   8  -6  10     7500.03     6814.95    356.59 o 
   9  -6  10      502.97      234.25    255.20 o 
  10  -6  10     3961.07     3821.53    689.53 o 
 -14  -5  10      248.00      181.79    156.35 o 
 -13  -5  10      306.53      617.26    340.18 o 
 -12  -5  10      783.28      538.46     77.14 o 
 -11  -5  10      773.68      601.59    193.31 o 
 -10  -5  10     1209.59     1077.37    168.00 o 
  -9  -5  10     1111.06      913.91     48.21 o 
  -8  -5  10     2910.24     2547.05     96.24 o 
  -7  -5  10     2671.69     2632.25     65.30 o 
  -6  -5  10     2463.32     2359.29    108.91 o 
  -5  -5  10      299.77      266.58     49.20 o 
  -4  -5  10     4420.98     4481.24    188.07 o 
  -3  -5  10    10928.14    10262.46    245.52 o 
  -2  -5  10     3829.68     3809.87    228.45 o 
  -1  -5  10       29.54       62.68     31.73 o 
   0  -5  10     6478.75     6608.69    303.05 o 
   1  -5  10     5780.92     5571.09    226.32 o 
   2  -5  10     8157.32     8289.55    480.41 o 
   3  -5  10      473.67      464.61     91.65 o 
   4  -5  10    10044.60    10206.99    612.74 o 
   5  -5  10     1853.81     1710.27    108.30 o 
   6  -5  10     7053.98     6576.24    243.79 o 
   7  -5  10      743.03      738.31    104.79 o 
   8  -5  10     5352.34     4018.72    542.46 o 
   9  -5  10      916.21     1010.00    366.32 o 
  10  -5  10     2212.51     1454.02   1137.30 o 
 -14  -4  10     4301.33     5552.43    520.25 o 
 -13  -4  10      240.16      226.07    275.17 o 
 -12  -4  10    10868.87    10376.82    516.86 o 
 -11  -4  10     1163.75     1095.47    119.74 o 
 -10  -4  10    20202.85    19291.13    419.59 o 
  -9  -4  10      369.71      356.58     30.75 o 
  -8  -4  10    20251.34    19190.05    345.03 o 
  -7  -4  10      756.52      803.92    140.36 o 
  -6  -4  10    10938.30    10980.08    468.51 o 
  -5  -4  10      185.95      187.89     80.49 o 
  -4  -4  10     4809.02     4253.52    108.25 o 
  -3  -4  10      426.42      403.94     41.94 o 
  -2  -4  10    11214.71    11383.98    422.39 o 
  -1  -4  10      358.97      426.57     45.10 o 
   0  -4  10    12963.95    13218.41    562.92 o 
   1  -4  10     1159.72     1132.36     79.11 o 
   2  -4  10    21706.83    21773.21   1765.97 o 
   3  -4  10      211.33      225.28     53.06 o 
   4  -4  10    27057.81    28642.70   2436.47 o 
   5  -4  10      525.73      453.67     94.42 o 
   6  -4  10    11743.17    11036.43    360.91 o 
   7  -4  10      276.44      163.48    134.51 o 
   8  -4  10     3082.21     1782.93    561.30 o 
   9  -4  10       68.78       -5.84    126.98 o 
  10  -4  10      278.99      385.36    235.15 o 
  11  -4  10       29.38     -351.08    459.80 o 
 -14  -3  10      379.07      439.08    195.83 o 
 -13  -3  10        1.00      -15.22    205.74 o 
 -12  -3  10      532.92      440.85    115.65 o 
 -11  -3  10     4030.23     3940.68    198.63 o 
 -10  -3  10     1639.86     1514.02     66.96 o 
  -9  -3  10      956.01      899.08     28.03 o 
  -8  -3  10     2003.05     2044.71    292.76 o 
  -7  -3  10      702.16      819.77    197.76 o 
  -6  -3  10     6087.90     5914.98    448.96 o 
  -5  -3  10    15687.14    15159.77    864.37 o 
  -4  -3  10     9121.01     8670.37    731.89 o 
  -3  -3  10       16.40       15.80     22.13 o 
  -2  -3  10     7344.58     6841.83    215.92 o 
  -1  -3  10     1640.33     1589.57     79.30 o 
   0  -3  10     9687.19     8521.15    246.88 o 
   1  -3  10    18788.34    17171.68    743.01 o 
   2  -3  10    10002.67    10347.69    387.27 o 
   3  -3  10     1003.42      985.43     78.12 o 
   4  -3  10     9653.53     9619.02    333.06 o 
   5  -3  10     5725.26     5343.55    186.08 o 
   6  -3  10     8875.94     7096.81    215.13 o 
   7  -3  10      642.64      337.53    206.57 o 
   8  -3  10     4824.44     4743.38    463.88 o 
   9  -3  10      178.63      248.08    246.02 o 
  11  -3  10      357.43      403.35    376.73 o 
 -13  -2  10       28.23       58.64     53.20 o 
 -12  -2  10    23451.71    26716.05   1018.62 o 
 -11  -2  10      370.90      422.97     40.53 o 
 -10  -2  10    23595.92    27044.63    941.62 o 
  -9  -2  10      126.36      188.05     48.25 o 
  -8  -2  10    45184.62    50333.45   3275.15 o 
  -7  -2  10      502.99      470.50    206.61 o 
  -6  -2  10     6026.78     7839.26    647.52 o 
  -5  -2  10       47.06        4.08    114.76 o 
  -4  -2  10     8839.79    12518.85    805.24 o 
  -3  -2  10       56.81       73.84     22.02 o 
  -2  -2  10     2736.79     2944.42    118.21 o 
  -1  -2  10       16.14        5.62     31.90 o 
   0  -2  10    17103.23    16943.15    424.57 o 
   1  -2  10      315.99      306.98     41.83 o 
   2  -2  10    14462.20    13352.85    629.73 o 
   3  -2  10        3.67       -7.21     47.24 o 
   4  -2  10    46238.73    50646.95   1777.74 o 
   5  -2  10     1314.34     1467.63    271.32 o 
   7  -2  10      474.66      464.34    252.72 o 
   8  -2  10     7904.65     9463.39   1025.86 o 
   9  -2  10       67.78        5.83    212.13 o 
  11  -2  10        8.26       19.92    200.38 o 
 -13  -1  10      569.76      328.26    256.40 o 
 -12  -1  10      804.70      810.46     68.36 o 
 -11  -1  10       82.54      157.79     43.67 o 
 -10  -1  10     2081.99     2266.10    187.25 o 
  -9  -1  10      612.10      630.44     27.62 o 
  -8  -1  10     2686.27     2748.50     72.48 o 
  -7  -1  10      711.49      570.87    323.44 o 
  -6  -1  10     6391.72     6101.16    728.41 o 
  -5  -1  10     1248.07     1568.20    351.95 o 
  -4  -1  10     4841.80     4979.11    365.08 o 
  -3  -1  10    12827.12    10985.59    915.05 o 
  -2  -1  10    10558.88    10025.51    850.59 o 
  -1  -1  10       61.08       40.48     35.98 o 
   0  -1  10    10906.40    12286.13    388.77 o 
   1  -1  10      255.89      308.31     61.35 o 
   2  -1  10    15432.50    13752.86    669.49 o 
   3  -1  10     4514.86     4550.72    637.46 o 
   4  -1  10    13459.86    16634.69   1643.72 o 
   5  -1  10      108.25      154.37    299.21 o 
   6  -1  10     8651.86    10539.64   1315.09 o 
   7  -1  10      436.54      474.06    256.05 o 
   8  -1  10     3856.16     4572.54    687.33 o 
   9  -1  10      261.48      -25.44    230.38 o 
  11  -1  10        5.68     -284.51    380.87 o 
 -13   0  10        0.02       78.34     54.50 o 
 -12   0  10    27637.29    31440.96   1617.93 o 
 -11   0  10        2.48      -30.62     30.62 o 
 -10   0  10     5896.45     6287.67    206.85 o 
  -9   0  10        0.25       20.75     19.71 o 
  -8   0  10    14536.53    16306.67    414.49 o 
  -7   0  10        0.09      -22.16     39.99 o 
  -6   0  10     4302.75     4769.12    113.90 o 
  -5   0  10        3.44       -3.56     12.27 o 
  -4   0  10     4153.13     4356.76    217.79 o 
  -3   0  10        0.33       12.60     19.25 o 
  -2   0  10     7555.53     7395.08    267.78 o 
  -1   0  10        4.26      -36.03     36.03 o 
   0   0  10    81888.01    86278.46   6737.21 o 
   1   0  10        1.00       30.80     52.08 o 
   2   0  10    31860.65    35726.74   2578.32 o 
   3   0  10        0.78      -43.85     43.85 o 
   4   0  10    52454.46    61058.81   3931.39 o 
   5   0  10        3.10      114.89    166.05 o 
   6   0  10      221.85      207.08    208.01 o 
   7   0  10        0.58       56.48    191.03 o 
   8   0  10      419.34      127.64    240.05 o 
   9   0  10        0.37      -56.12    226.89 o 
  11   0  10        0.10     -388.71    388.71 o 
 -14   1  10      728.20      638.81     90.37 o 
 -13   1  10      598.32      663.53    192.84 o 
 -12   1  10      734.20      503.93    298.42 o 
 -11   1  10      191.50      179.07     85.14 o 
 -10   1  10     2156.99     2293.74    336.34 o 
  -9   1  10      733.71      694.65    142.58 o 
  -8   1  10     2563.41     2811.82    138.48 o 
  -7   1  10      927.20      975.72     75.32 o 
  -6   1  10     7231.43     6923.12    328.52 o 
  -5   1  10      855.64      739.30     48.88 o 
  -4   1  10     6031.84     5907.39    227.34 o 
  -3   1  10    13453.03    12195.59    390.40 o 
  -2   1  10    12496.31    12347.83    336.69 o 
  -1   1  10       71.30       53.69     36.15 o 
   0   1  10    13391.16    13029.23    438.39 o 
   1   1  10       71.48       84.41     43.04 o 
   2   1  10    15438.79    15943.39    522.35 o 
   3   1  10     4553.23     4524.84    191.24 o 
   4   1  10    11555.49    12565.44    808.80 o 
   5   1  10      162.29      153.93    154.99 o 
   6   1  10     6611.74     7117.33    687.87 o 
   7   1  10      224.14      -28.46    166.11 o 
   8   1  10     2909.56     2999.99    529.59 o 
   9   1  10      299.86      -57.36    218.89 o 
  10   1  10     1887.43     2634.26    599.48 o 
 -14   2  10     4815.13     5162.78    458.96 o 
 -13   2  10       58.19       37.09     57.86 o 
 -12   2  10    19628.46    23432.75    876.83 o 
 -11   2  10      271.35      325.21     77.72 o 
 -10   2  10    12199.25    13388.18    543.73 o 
  -9   2  10        7.80      -40.30     67.75 o 
  -8   2  10    19870.55    22232.07    800.08 o 
  -7   2  10      291.99      248.86     39.29 o 
  -6   2  10      234.68      228.30     29.67 o 
  -5   2  10      215.96      205.76     28.97 o 
  -4   2  10     9370.47     9468.75    402.66 o 
  -3   2  10       19.43       10.07     54.14 o 
  -2   2  10     3038.48     2587.38    139.78 o 
  -1   2  10      114.23       77.00     58.45 o 
   0   2  10    36864.05    33337.37   1271.94 o 
   1   2  10     2100.17     2146.95    103.90 o 
   2   2  10    23532.94    24208.42   1120.19 o 
   3   2  10       71.54       83.10     29.29 o 
   4   2  10    18075.24    20317.16    991.79 o 
   5   2  10        7.51      217.78    163.24 o 
   6   2  10      427.47      452.98    218.25 o 
   7   2  10       96.64      -38.75    165.80 o 
   8   2  10      959.48     1383.70    390.06 o 
   9   2  10        2.47      242.71    265.15 o 
  10   2  10       98.46      322.87    303.98 o 
 -14   3  10      546.69      401.64    172.99 o 
 -13   3  10      125.66       62.46    116.57 o 
 -12   3  10      516.85      534.93     94.29 o 
 -11   3  10     2209.71     2500.90    259.99 o 
 -10   3  10     1904.64     2031.71    138.52 o 
  -9   3  10     1136.58     1190.34    100.70 o 
  -8   3  10     3635.68     3710.77    349.48 o 
  -7   3  10     1155.28     1117.32    134.67 o 
  -6   3  10     5611.41     5577.10    320.36 o 
  -5   3  10     3427.75     3093.07    269.55 o 
  -4   3  10     9334.81     9211.05    449.44 o 
  -3   3  10     1069.48     1131.59     90.44 o 
  -2   3  10    11790.80    11410.26    880.49 o 
  -1   3  10     1941.47     1877.14    141.14 o 
   0   3  10    12535.48    12816.98    874.01 o 
   1   3  10     5853.89     5067.28    321.68 o 
   2   3  10    12396.02    12164.27    692.04 o 
   3   3  10        8.68       28.21     32.95 o 
   4   3  10     6717.98     6673.27    491.26 o 
   5   3  10     2825.53     3027.15    389.77 o 
   6   3  10     3789.05     4138.81    508.30 o 
   7   3  10      203.65      367.87    238.81 o 
   8   3  10     2578.99     3009.40    525.51 o 
   9   3  10      443.23      849.36    363.58 o 
  10   3  10     1550.83     2158.52    549.89 o 
 -14   4  10     8077.11     8792.23    498.37 o 
 -13   4  10      196.50       88.91    137.60 o 
 -12   4  10     7245.03     7573.48    399.37 o 
 -11   4  10       58.13       26.52     63.24 o 
 -10   4  10     1753.21     1806.47    149.18 o 
  -9   4  10      237.51      213.38     65.55 o 
  -8   4  10      323.16      550.30    103.16 o 
  -7   4  10       10.85       69.95     67.96 o 
  -6   4  10      261.60      322.47     62.50 o 
  -5   4  10       92.18      116.10     43.15 o 
  -4   4  10    14924.07    14628.36    615.74 o 
  -3   4  10     5227.81     5150.45    271.48 o 
  -2   4  10    39411.86    40414.16   1940.17 o 
  -1   4  10     1571.76     1160.29    127.06 o 
   0   4  10    59932.14    63794.73   2807.28 o 
   1   4  10      683.01      664.50    138.32 o 
   2   4  10    23946.37    22883.65   1098.33 o 
   3   4  10      560.28      459.76    134.65 o 
   4   4  10     2870.43     2725.97    425.29 o 
   5   4  10       41.60       37.65     24.88 o 
   6   4  10       31.82       -5.68    139.92 o 
   7   4  10       41.45        3.15    151.61 o 
   8   4  10      410.76      637.38    307.78 o 
   9   4  10        0.48     -120.36    241.91 o 
 -13   5  10     1463.87     1640.49    191.24 o 
 -12   5  10     1348.62     1493.81    177.56 o 
 -11   5  10       20.94      163.76     89.30 o 
 -10   5  10     1886.04     1895.66    177.84 o 
  -9   5  10     1286.15     1116.77     99.88 o 
  -8   5  10     3244.29     3073.03    179.56 o 
  -7   5  10     7607.08     7233.14    377.09 o 
  -6   5  10     2897.73     2695.01    137.19 o 
  -5   5  10     2082.25     2003.69    160.97 o 
  -4   5  10     4825.97     4933.69    303.97 o 
  -3   5  10    16337.19    16006.83   1130.82 o 
  -2   5  10     7521.99     6951.76    349.71 o 
  -1   5  10      162.19      225.57    106.86 o 
   0   5  10    11670.99    11859.41    663.35 o 
   1   5  10      516.72      747.85    211.89 o 
   2   5  10     9233.23     8318.98   1005.07 o 
   3   5  10     5574.50     5257.51    437.05 o 
   4   5  10     7190.24     7478.60    489.56 o 
   5   5  10       64.64       78.85     44.41 o 
   6   5  10     3067.35     2705.01    465.83 o 
   7   5  10       88.75      221.14    237.06 o 
   8   5  10     1765.61     2350.30    513.90 o 
   9   5  10     1306.04     1758.12    492.98 o 
 -13   6  10      118.09      109.01    179.42 o 
 -12   6  10     1944.70     2004.00    227.15 o 
 -11   6  10      358.73      436.27    127.28 o 
 -10   6  10     5507.68     5430.98    590.80 o 
  -9   6  10      175.29      340.28    136.23 o 
  -8   6  10     2104.86     2188.06    144.47 o 
  -7   6  10     1016.90      962.33    126.08 o 
  -6   6  10    15487.08    15623.50    922.12 o 
  -5   6  10      877.42      976.56    104.58 o 
  -4   6  10     7227.11     6957.09    536.44 o 
  -3   6  10       33.55       -2.57     57.52 o 
  -2   6  10    22588.64    22712.32   1158.73 o 
  -1   6  10       84.15       90.24     85.28 o 
   0   6  10     3106.83     3004.78    336.61 o 
   1   6  10      878.64     1055.25    196.58 o 
   2   6  10     4482.85     4624.21    535.70 o 
   3   6  10      170.98      127.59    146.03 o 
   4   6  10       43.57      148.81    143.58 o 
   5   6  10       28.90       64.59     46.17 o 
   6   6  10      328.79      572.12    207.84 o 
   7   6  10       15.37      115.90    217.78 o 
   8   6  10       11.73      200.65    256.69 o 
 -11   7  10      612.65      601.73    159.96 o 
 -10   7  10     1053.58      990.57    156.09 o 
  -9   7  10      399.62      322.42     91.32 o 
  -8   7  10     2487.76     2206.22    207.00 o 
  -7   7  10     1641.81     1566.97    228.56 o 
  -6   7  10     3161.30     2934.13    193.69 o 
  -5   7  10      153.92      157.65    131.70 o 
  -4   7  10     7232.03     7045.15    355.33 o 
  -3   7  10      815.61      663.00    124.48 o 
  -2   7  10     6266.13     6782.65    436.53 o 
  -1   7  10      190.26      155.37    120.35 o 
   0   7  10     8376.22     9093.94    623.50 o 
   1   7  10      214.95      324.48    175.82 o 
   2   7  10     4477.20     4736.77    584.53 o 
   3   7  10      268.23      360.18    227.19 o 
   4   7  10     2488.74     3187.46    533.35 o 
   5   7  10     1636.97     1093.31    262.82 o 
   6   7  10     1337.69     1573.86    316.61 o 
   7   7  10      420.63      837.93    354.24 o 
   8   7  10     1301.87     1791.63    860.58 o 
 -11   8  10       80.24      -97.66    109.89 o 
 -10   8  10     1754.02     1625.24    177.29 o 
  -9   8  10       88.31       57.00     79.85 o 
  -8   8  10       34.41      -22.28     89.84 o 
  -7   8  10      143.46      217.84    118.40 o 
  -6   8  10     7919.42     7425.35    374.22 o 
  -5   8  10      786.32      870.42    138.18 o 
  -4   8  10     7593.71     7060.49    372.90 o 
  -3   8  10     2154.99     2011.61    205.69 o 
  -2   8  10    23615.10    25050.25   1126.67 o 
  -1   8  10     2775.97     2947.30    322.94 o 
   0   8  10     4916.00     5300.34    502.57 o 
   1   8  10      494.95      619.67    246.23 o 
   2   8  10     4348.81     5446.38    539.47 o 
   3   8  10       94.36      271.03    200.49 o 
   4   8  10      264.46      788.59    321.01 o 
   5   8  10       35.06       15.52     69.89 o 
   6   8  10      121.28      -89.80    198.55 o 
   7   8  10       27.37      -56.91    222.90 o 
 -10   9  10      916.34      726.46    156.00 o 
  -9   9  10     1156.18     1269.56    213.16 o 
  -8   9  10     1147.51     1201.21    209.41 o 
  -7   9  10     2805.14     2836.84    248.79 o 
  -6   9  10     1062.24     1064.28    168.09 o 
  -5   9  10     5529.05     5362.89    353.19 o 
  -4   9  10     2019.00     1967.13    340.31 o 
  -3   9  10     1331.30     1250.72    392.07 o 
  -2   9  10     3755.17     3992.00    338.60 o 
  -1   9  10      324.63      286.76    182.40 o 
   0   9  10     5261.28     5829.67    583.61 o 
   1   9  10      236.21      212.48    197.65 o 
   2   9  10     3546.39     4299.51    581.14 o 
   3   9  10       19.29      303.21    234.40 o 
   4   9  10     2303.81     2786.00    626.80 o 
   5   9  10       44.04      569.81    325.39 o 
   6   9  10     1195.21     1464.78    385.73 o 
  -9  10  10      893.86      868.78    220.87 o 
  -8  10  10     2980.12     2533.77    270.93 o 
  -7  10  10     1250.96     1269.48    204.61 o 
  -6  10  10     9132.38     8840.31    539.91 o 
  -5  10  10     2115.11     2164.38    388.61 o 
  -4  10  10     4363.99     4050.21    349.72 o 
  -3  10  10      834.20      677.68    183.00 o 
  -2  10  10     3216.33     3085.51    330.64 o 
  -1  10  10      167.92      166.10    183.55 o 
   0  10  10       14.81       -3.79    200.15 o 
   1  10  10        2.29     -169.15    178.54 o 
   2  10  10      303.56      546.15    251.50 o 
   3  10  10       12.76      160.39    222.22 o 
   4  10  10        3.58        6.43    220.54 o 
  -7  11  10      246.89      129.32    130.95 o 
  -6  11  10     2030.63     2115.61    282.25 o 
  -5  11  10      642.55      998.57    261.79 o 
  -4  11  10     3216.63     3330.02    597.23 o 
  -3  11  10      363.74      505.96    231.87 o 
  -2  11  10     4130.30     4323.46    448.42 o 
  -1  11  10      119.15      181.66    263.43 o 
   0  11  10     2076.19     2176.86    463.70 o 
   1  11  10       44.60       71.60    226.81 o 
   2  11  10     1062.38      847.45    320.07 o 
   3  11  10     1679.83     2557.24    523.03 o 
  -5  12  10      770.27      750.70    310.82 o 
  -4  12  10     2316.74     1956.36    605.61 o 
  -3  12  10      523.18      144.41    204.08 o 
  -2  12  10     2398.95     2470.50    382.75 o 
  -1  12  10      781.40     1085.74    355.30 o 
   0  12  10     1193.22      853.60    381.13 o 
  -3 -14  11     1378.97     1205.57    184.56 o 
  -2 -14  11      455.76      387.59    116.27 o 
  -1 -14  11      327.76      379.01    156.35 o 
   0 -14  11      671.90      778.24    155.20 o 
   1 -14  11       98.20      -64.55    165.02 o 
  -6 -13  11      168.57      254.09     88.85 o 
  -5 -13  11     1512.96     1364.70    142.21 o 
  -4 -13  11      287.35      243.64    133.10 o 
  -3 -13  11        4.08      -27.57     68.44 o 
  -2 -13  11      931.66     1092.49    159.66 o 
  -1 -13  11      566.08      548.92    152.35 o 
   0 -13  11     1407.94     1359.45    169.12 o 
   1 -13  11       19.79      -97.21     97.21 o 
   2 -13  11     1622.57     1694.68    345.63 o 
   3 -13  11     1599.10      874.66    676.35 o 
  -8 -12  11     2624.91     2179.18    287.00 o 
  -7 -12  11     1099.36     1062.53    179.98 o 
  -6 -12  11     3814.88     3642.64    327.89 o 
  -5 -12  11     2060.39     2033.37    176.93 o 
  -4 -12  11     4536.84     4300.20    262.24 o 
  -3 -12  11     1786.53     1683.40    214.24 o 
  -2 -12  11     5051.99     5311.26    293.84 o 
  -1 -12  11     1966.41     2395.40    298.34 o 
   0 -12  11     3809.15     4333.72    284.21 o 
   1 -12  11     1325.28     1511.49    185.98 o 
   2 -12  11     3086.16     2987.46    346.75 o 
   3 -12  11      666.16      621.61    458.51 o 
   4 -12  11     1704.67     1654.21    282.11 o 
   5 -12  11      333.75       56.18    112.69 o 
  -9 -11  11     2039.13     1326.65    221.14 o 
  -8 -11  11      461.58      305.50    107.75 o 
  -7 -11  11      189.05      125.55     72.45 o 
  -6 -11  11     2243.25     2131.74    144.46 o 
  -5 -11  11      229.03      201.01     75.81 o 
  -4 -11  11     4280.54     4225.39    231.47 o 
  -3 -11  11     2836.80     2649.62    234.28 o 
  -2 -11  11     4189.32     4109.17    242.35 o 
  -1 -11  11      501.91      431.99     93.40 o 
   0 -11  11     1240.92     1251.29    186.56 o 
   1 -11  11     1206.08     1319.62    160.43 o 
   2 -11  11      380.30      425.48    161.17 o 
   3 -11  11     9687.99     9350.68    515.80 o 
   4 -11  11      355.12      136.36    220.04 o 
   5 -11  11     2044.18     2085.87    236.75 o 
   6 -11  11      983.17      367.20    387.88 o 
 -10 -10  11     8911.65    10614.96   1569.72 o 
  -9 -10  11     3621.15     3168.79    363.77 o 
  -8 -10  11     9025.63     7805.35    816.41 o 
  -7 -10  11     2667.06     2511.44    348.64 o 
  -6 -10  11    15616.32    15859.92   1096.42 o 
  -5 -10  11     2372.33     2279.46    138.18 o 
  -4 -10  11     2633.94     2542.76    215.60 o 
  -3 -10  11      480.27      440.49     82.54 o 
  -2 -10  11     2109.07     2207.72    129.11 o 
  -1 -10  11       16.31       28.65     51.34 o 
   0 -10  11       51.91       20.49     71.62 o 
   1 -10  11       17.26       36.91     77.61 o 
   2 -10  11     2247.92     2172.65    203.13 o 
   3 -10  11      687.40      684.24    170.55 o 
   4 -10  11     2091.24     1934.04    239.69 o 
   5 -10  11      939.32      934.26    160.10 o 
   6 -10  11     8805.37     8647.39    475.92 o 
   7 -10  11     1467.43     1421.12    200.18 o 
 -11  -9  11       30.47     -163.50    242.30 o 
 -10  -9  11      627.63      821.83    328.08 o 
  -9  -9  11      240.49      182.43     77.53 o 
  -8  -9  11     1146.51      874.20    165.45 o 
  -7  -9  11       41.23        3.37     41.89 o 
  -6  -9  11     1289.50     1196.51    117.10 o 
  -5  -9  11     1265.53     1277.12     81.87 o 
  -4  -9  11     2165.51     2206.57    143.27 o 
  -3  -9  11      444.13      385.08     58.23 o 
  -2  -9  11     1160.81     1267.72    111.72 o 
  -1  -9  11     3060.61     3150.24    222.30 o 
   0  -9  11     2587.59     2833.16    145.45 o 
   1  -9  11     1256.58     1371.05    143.68 o 
   2  -9  11     3214.93     3157.03    217.75 o 
   3  -9  11     2137.38     2226.46    193.14 o 
   4  -9  11     3715.06     3741.82    414.37 o 
   5  -9  11      212.33      206.88    132.55 o 
   6  -9  11     3948.92     3543.65    339.58 o 
   7  -9  11      279.92      330.42    180.12 o 
   8  -9  11     2684.98     2421.27    216.22 o 
 -12  -8  11     2556.50     2669.79    409.46 o 
 -11  -8  11     1498.76     1589.90    260.36 o 
 -10  -8  11    11029.12    12908.94   1395.01 o 
  -9  -8  11      909.90      791.70     86.00 o 
  -8  -8  11     3690.43     2959.78    230.85 o 
  -7  -8  11      885.60      758.57     96.98 o 
  -6  -8  11    14546.03    14662.96   1104.29 o 
  -5  -8  11      795.08      849.83    129.11 o 
  -4  -8  11      564.96      590.95     63.90 o 
  -3  -8  11      204.55      240.41     74.16 o 
  -2  -8  11     9406.59    10701.68    364.21 o 
  -1  -8  11     2381.28     2504.53    120.23 o 
   0  -8  11     2164.75     2172.75    318.28 o 
   1  -8  11     2108.18     2246.28    199.03 o 
   2  -8  11    20868.19    21663.99   1106.07 o 
   3  -8  11     1056.73     1238.40    135.26 o 
   4  -8  11     6323.07     6032.16    349.69 o 
   5  -8  11      665.50      505.40    113.72 o 
   6  -8  11     9564.98     9378.69    425.00 o 
   7  -8  11      458.24      339.32     93.60 o 
   8  -8  11      379.12      179.75     80.14 o 
   9  -8  11      137.50      325.35    505.64 o 
 -13  -7  11      398.20      194.90    300.60 o 
 -12  -7  11      364.14      321.56    189.15 o 
 -11  -7  11     1653.52     1992.21    325.73 o 
 -10  -7  11      315.14      263.31     63.06 o 
  -9  -7  11       15.44       29.48     41.51 o 
  -8  -7  11     2504.86     2775.63    306.83 o 
  -7  -7  11       96.58      100.42     33.40 o 
  -6  -7  11     4306.87     4038.05    267.28 o 
  -5  -7  11     4249.10     4171.70    262.55 o 
  -4  -7  11     6343.64     6473.03    280.01 o 
  -3  -7  11       79.49       97.16     49.95 o 
  -2  -7  11     5196.06     5307.69    299.11 o 
  -1  -7  11      891.11      880.71     87.03 o 
   0  -7  11     4101.41     4089.54    183.42 o 
   1  -7  11    12598.58    11523.87    451.22 o 
   2  -7  11     2564.59     2472.31    192.35 o 
   3  -7  11     4945.97     4806.94    237.21 o 
   4  -7  11     4941.49     4829.76    443.90 o 
   5  -7  11     2923.59     2754.07    241.81 o 
   6  -7  11     4369.32     3877.63    290.54 o 
   7  -7  11        3.48       41.44     86.07 o 
   8  -7  11     3729.72     3049.14    777.66 o 
   9  -7  11        4.20     -145.75    251.20 o 
 -13  -6  11      527.61      175.29    289.72 o 
 -12  -6  11     5778.41     6731.89    599.64 o 
 -11  -6  11      968.17     1303.69    272.82 o 
 -10  -6  11    25726.19    22824.24   4263.27 o 
  -9  -6  11     1497.70     1335.17     80.40 o 
  -8  -6  11    17241.15    17945.65    735.02 o 
  -7  -6  11     1647.48     1667.83    215.54 o 
  -6  -6  11    15076.14    15654.03    409.07 o 
  -5  -6  11      174.53      142.19     33.74 o 
  -4  -6  11      103.09      131.82     51.83 o 
  -3  -6  11       83.67      106.19     35.57 o 
  -2  -6  11     1093.72     1142.62     92.36 o 
  -1  -6  11      329.82      406.47     83.76 o 
   0  -6  11      397.11      290.84     61.52 o 
   1  -6  11       15.35       -8.24     44.80 o 
   2  -6  11    24762.08    25107.04    908.99 o 
   3  -6  11     2015.34     1981.06    218.58 o 
   4  -6  11    12405.58    11864.68    426.68 o 
   5  -6  11     2151.49     2032.00    136.30 o 
   6  -6  11    18294.92    17510.42    740.36 o 
   7  -6  11     1113.65     1090.81    144.15 o 
   8  -6  11     1956.47     1426.64    329.90 o 
   9  -6  11      347.99       26.88    210.69 o 
  10  -6  11      778.17      809.11    426.95 o 
 -13  -5  11      362.37      642.80    228.21 o 
 -12  -5  11     1049.30     1037.89    265.77 o 
 -11  -5  11      129.88       77.80     53.24 o 
 -10  -5  11     1257.04      874.48     52.12 o 
  -9  -5  11     2697.82     1882.30    443.27 o 
  -8  -5  11     3053.81     3234.23    284.38 o 
  -7  -5  11     1834.36     1590.86    199.12 o 
  -6  -5  11     2515.27     2286.87    207.50 o 
  -5  -5  11       39.93       26.40     24.96 o 
  -4  -5  11     3723.20     3379.05    121.19 o 
  -3  -5  11    20516.56    19752.64    537.02 o 
  -2  -5  11     3719.02     3652.43    110.77 o 
  -1  -5  11     1254.55     1363.89    106.78 o 
   0  -5  11     7266.43     7305.59    289.30 o 
   1  -5  11     4959.43     4725.73    184.37 o 
   2  -5  11    10234.87    10446.83    413.78 o 
   3  -5  11     2365.96     1985.15    160.54 o 
   4  -5  11    12032.51    11672.10    478.54 o 
   5  -5  11      216.04      214.53     86.57 o 
   6  -5  11     6404.62     6185.52    342.36 o 
   7  -5  11     1444.23     1138.17    174.79 o 
   8  -5  11     3609.65     3353.51    579.23 o 
   9  -5  11      970.63      615.02    594.14 o 
  10  -5  11     1574.49      806.79    672.78 o 
 -14  -4  11     8185.14     9455.18    812.80 o 
 -13  -4  11      194.72       92.47    149.18 o 
 -12  -4  11    12618.34    13391.33    983.47 o 
 -11  -4  11      773.02      704.32    198.07 o 
 -10  -4  11     9341.07     7646.44    542.26 o 
  -9  -4  11      286.95      122.32    245.47 o 
  -8  -4  11     2743.19     2677.06    552.55 o 
  -7  -4  11      175.00      114.33    131.42 o 
  -6  -4  11      570.29      662.47    136.28 o 
  -5  -4  11      101.45      231.30     95.43 o 
  -4  -4  11      349.92      274.80     29.71 o 
  -3  -4  11       20.04       15.48     39.40 o 
  -2  -4  11    10051.38    10263.25    368.66 o 
  -1  -4  11       17.27       47.71     44.83 o 
   0  -4  11    45466.08    44406.80   2396.41 o 
   1  -4  11     2877.28     3023.76    164.82 o 
   2  -4  11    44225.93    45753.10   3711.17 o 
   3  -4  11     1441.26     1566.78    173.70 o 
   4  -4  11    24321.63    23807.79    904.02 o 
   5  -4  11      291.44      335.20     57.76 o 
   6  -4  11     2618.33     2192.12    160.07 o 
   7  -4  11       70.43       80.42    117.52 o 
   8  -4  11       68.07       42.02    141.09 o 
   9  -4  11        0.54      -60.11    167.11 o 
  10  -4  11       97.58       96.02    249.85 o 
 -14  -3  11      473.40      303.31    335.98 o 
 -12  -3  11      424.02       35.04    146.01 o 
 -11  -3  11     2537.11     2321.46    276.43 o 
 -10  -3  11     1775.48     1379.01     62.53 o 
  -9  -3  11     1291.06     1238.31    275.89 o 
  -8  -3  11     3004.59     2607.43    377.98 o 
  -7  -3  11      807.63      810.30    229.16 o 
  -6  -3  11     5081.04     4834.91    462.48 o 
  -5  -3  11     5908.62     5930.50    408.67 o 
  -4  -3  11     8837.13     9035.25    414.47 o 
  -3  -3  11      890.13      840.16     56.02 o 
  -2  -3  11    10345.36    10246.04    223.35 o 
  -1  -3  11     1208.63     1156.21     82.47 o 
   0  -3  11    12045.70    11258.71    278.84 o 
   1  -3  11     9967.39     8585.34    685.49 o 
   2  -3  11    12794.45    12079.54    481.47 o 
   3  -3  11      115.78       85.43     47.76 o 
   5  -3  11     3257.96     2860.74    116.96 o 
   6  -3  11     5636.51     4863.69    940.68 o 
   7  -3  11      460.47      272.89    226.66 o 
   8  -3  11     3258.93     3113.35    636.87 o 
   9  -3  11      354.02       38.44    172.79 o 
  10  -3  11     1670.31      258.86    376.61 o 
 -13  -2  11       48.95       35.01    154.50 o 
 -12  -2  11    18555.07    21146.46    522.17 o 
 -11  -2  11      300.24      320.74     27.80 o 
 -10  -2  11    11345.15    12199.78    340.41 o 
  -9  -2  11        2.86      -23.53    158.62 o 
  -8  -2  11    18675.85    25866.39   1856.88 o 
  -7  -2  11      392.71      301.79    209.09 o 
  -6  -2  11      220.34      683.54    230.53 o 
  -5  -2  11      239.01      487.14    190.49 o 
  -4  -2  11     9275.01    10603.09    700.93 o 
  -3  -2  11       17.25       41.72     20.58 o 
  -2  -2  11     3287.82     2987.53    309.11 o 
  -1  -2  11       99.21      184.10     46.73 o 
   0  -2  11    38248.31    40416.08   1144.08 o 
   1  -2  11     1981.49     2157.94     95.58 o 
   2  -2  11    23612.91    23656.02    785.27 o 
   3  -2  11      130.41      315.44    242.84 o 
   4  -2  11    18431.44    20090.53   1202.32 o 
   5  -2  11       27.73        5.24    126.60 o 
   6  -2  11      418.76      754.75    279.71 o 
   7  -2  11       68.48      187.08    237.13 o 
  10  -2  11       94.36     -246.09    350.43 o 
 -13  -1  11      581.59       -2.81    160.66 o 
 -12  -1  11      687.87      477.29    254.20 o 
 -11  -1  11      153.05      190.14     45.18 o 
 -10  -1  11     2304.73     2472.02    159.47 o 
  -9  -1  11      517.78      489.18     54.14 o 
  -8  -1  11     2670.90     2329.04    378.76 o 
  -7  -1  11     1615.41     1750.17    286.83 o 
  -6  -1  11     7618.90     7488.37    553.87 o 
  -5  -1  11      679.32      722.96    174.67 o 
  -4  -1  11     7172.11     6281.16    529.23 o 
  -3  -1  11    11663.16    10096.81    693.09 o 
  -2  -1  11    14202.90    13587.91    853.77 o 
  -1  -1  11       83.83      166.53     77.30 o 
   0  -1  11    15826.04    17425.41    624.81 o 
   1  -1  11       31.29      131.51     64.64 o 
   2  -1  11    15293.88    14863.05   2128.84 o 
   3  -1  11     4182.85     3248.56    671.38 o 
   4  -1  11     8792.82     9876.90    749.93 o 
   5  -1  11      301.29      391.99    208.24 o 
   6  -1  11     4774.14     5684.66    669.58 o 
   7  -1  11      181.29      228.75    254.50 o 
   8  -1  11     2467.99     3203.68    623.45 o 
 -13   0  11        0.03      -53.12    212.26 o 
 -12   0  11    15728.91    19182.34    842.75 o 
 -11   0  11        0.17       82.58     27.06 o 
 -10   0  11      224.57      377.23     42.99 o 
  -9   0  11        1.08        4.74     18.20 o 
  -8   0  11      762.12      722.19    152.73 o 
  -7   0  11        1.20        0.00     39.77 o 
  -6   0  11     1292.66     1566.06    117.61 o 
  -5   0  11        4.98        2.29     21.25 o 
  -4   0  11    31504.36    32383.66    729.86 o 
  -3   0  11        0.92        1.28     54.75 o 
  -2   0  11    35166.72    33591.90   2144.90 o 
  -1   0  11        0.48      -23.85     63.13 o 
   0   0  11   117088.52   127226.89  11043.44 o 
   1   0  11        1.99       10.61     43.05 o 
   2   0  11    13090.79    13823.83   1227.90 o 
   3   0  11        0.01      -34.39     52.16 o 
   4   0  11    12369.83    14524.96    949.29 o 
   5   0  11        0.12       43.09    147.66 o 
   6   0  11      680.48      842.91    291.19 o 
   7   0  11        0.68        8.88    168.76 o 
   8   0  11        6.53      -43.11    203.03 o 
  10   0  11      462.29      154.13    306.49 o 
 -13   1  11      667.64      479.46    155.27 o 
 -12   1  11      704.81      706.54    103.29 o 
 -11   1  11      185.53      220.27    148.42 o 
 -10   1  11     2893.36     3126.26    167.76 o 
  -9   1  11      480.30      412.44     62.70 o 
  -8   1  11     3113.31     3179.06    151.81 o 
  -7   1  11     2509.24     2316.90    159.42 o 
  -6   1  11     8286.49     8050.16    291.13 o 
  -5   1  11      570.27      561.17     46.81 o 
  -4   1  11     8492.45     7940.30    449.00 o 
  -3   1  11     8323.12     7558.01    454.87 o 
  -2   1  11    14734.08    14142.02    409.64 o 
  -1   1  11       34.72       33.33     35.68 o 
   0   1  11    15257.79    14247.65    520.59 o 
   1   1  11        0.52      -25.67     51.94 o 
   2   1  11    12687.09    13181.20    395.09 o 
   3   1  11     3157.54     3241.64    153.69 o 
   4   1  11     7115.73     7566.34    877.36 o 
   5   1  11      287.90      269.23    175.75 o 
   6   1  11     4300.24     4935.92    560.60 o 
   7   1  11      123.18      -62.41    179.73 o 
   8   1  11     2398.28     2921.53    532.01 o 
   9   1  11      273.14       -9.98    194.02 o 
  10   1  11     2223.58       36.59    416.01 o 
 -13   2  11        7.85      -21.39     50.24 o 
 -12   2  11     6817.04     8205.69    411.59 o 
 -11   2  11      228.97      179.42    145.92 o 
 -10   2  11     1283.63     1347.37     87.88 o 
  -9   2  11       67.92       77.20     38.64 o 
  -8   2  11    13322.69    15205.69    620.69 o 
  -7   2  11       11.72       12.72     36.55 o 
  -6   2  11     5571.91     5651.58    200.45 o 
  -5   2  11       14.68       22.70     41.80 o 
  -4   2  11    30478.04    31267.79   1883.44 o 
  -3   2  11      364.02      336.30     48.91 o 
  -2   2  11    19451.70    18507.04    938.93 o 
  -1   2  11       34.27      180.10     66.93 o 
   0   2  11    24599.74    23879.11   1266.92 o 
   1   2  11       99.50       62.66     55.31 o 
   2   2  11     1552.20     1390.96    122.82 o 
   3   2  11       30.98       26.45     39.62 o 
   4   2  11     1938.60     1859.07    104.61 o 
   5   2  11       36.75      280.07    177.97 o 
   6   2  11     1099.52      929.47    283.11 o 
   7   2  11       28.64      172.68    204.68 o 
   8   2  11      697.19      837.11    338.45 o 
   9   2  11        1.56      -19.84    201.22 o 
  10   2  11      218.61      436.76    339.85 o 
 -13   3  11      107.62      127.07     69.38 o 
 -12   3  11      821.07      734.75    136.15 o 
 -11   3  11     2283.03     2350.94    144.86 o 
 -10   3  11     2124.77     2171.01    213.99 o 
  -9   3  11      137.75       85.32     85.48 o 
  -8   3  11     4520.95     4044.87    451.24 o 
  -7   3  11     1883.83     1702.06    214.84 o 
  -6   3  11     7273.14     6878.08    378.39 o 
  -5   3  11     2020.11     1877.20    214.12 o 
  -4   3  11    10497.48    10456.06    613.77 o 
  -3   3  11      970.80     1086.22    135.19 o 
  -2   3  11    13598.15    13764.29    716.96 o 
  -1   3  11     3315.90     3255.25    202.72 o 
   0   3  11    10409.50    10832.97   1366.73 o 
   1   3  11     2304.57     2276.52    234.19 o 
   2   3  11     8966.25     8973.70    298.88 o 
   3   3  11        6.00       -6.96     53.80 o 
   4   3  11     4727.91     4946.02    131.17 o 
   5   3  11     3260.29     3725.09    736.25 o 
   6   3  11     2732.85     3377.97    477.55 o 
   7   3  11       13.36       27.32    171.24 o 
   8   3  11     2684.12     3804.32    606.63 o 
   9   3  11      603.87      808.52    368.28 o 
 -13   4  11       44.85       68.68    124.51 o 
 -12   4  11     1968.98     1782.52    156.51 o 
 -11   4  11      167.94       90.07    113.86 o 
 -10   4  11      599.16      663.13     98.48 o 
  -9   4  11        0.48      -44.40     44.40 o 
  -8   4  11      566.50      560.23     68.75 o 
  -7   4  11      557.61      479.27     95.17 o 
  -6   4  11     5178.40     4855.01    297.84 o 
  -5   4  11       11.27       70.90     43.04 o 
  -4   4  11    38536.34    37033.02   2541.62 o 
  -3   4  11      730.96      852.72     88.73 o 
  -2   4  11    51949.27    52365.78   2487.97 o 
  -1   4  11     1674.00     1731.19    199.49 o 
   0   4  11    26244.03    27264.18   2579.61 o 
   1   4  11      453.19      446.19    122.08 o 
   2   4  11     2522.18     2678.65    620.16 o 
   3   4  11        2.26       24.13    115.48 o 
   4   4  11      921.91     1071.93     62.96 o 
   5   4  11        2.11      313.61    338.56 o 
   6   4  11      268.48      403.14    235.84 o 
   7   4  11      123.43      194.51    224.78 o 
   8   4  11       27.65      479.71    305.02 o 
   9   4  11        5.88      137.41    258.65 o 
 -13   5  11     1327.97     1434.81    170.57 o 
 -12   5  11     1642.63     1838.36    297.22 o 
 -11   5  11      373.92      374.03    101.35 o 
 -10   5  11     2120.42     1814.28    275.42 o 
  -9   5  11      114.37      113.33     54.95 o 
  -8   5  11     3528.59     3322.69    190.40 o 
  -7   5  11     8818.08     8581.63    652.19 o 
  -6   5  11     3913.59     3679.83    211.61 o 
  -5   5  11     1727.18     1621.21    180.58 o 
  -4   5  11     6186.77     6299.41    622.87 o 
  -3   5  11     6338.40     5909.91    309.13 o 
  -2   5  11     7459.02     7374.00    368.41 o 
  -1   5  11      686.44      599.72    124.31 o 
   0   5  11    10173.79    10687.51    559.55 o 
   1   5  11      373.60      294.20    130.87 o 
   2   5  11     5773.96     5705.80    391.65 o 
   3   5  11     2294.44     2366.53    268.95 o 
   4   5  11     4348.40     4654.27    386.12 o 
   5   5  11      488.57      453.23     81.55 o 
   6   5  11     2491.89     3333.56    526.18 o 
   7   5  11       41.54      -22.27    185.04 o 
   8   5  11     2015.72     2514.62    563.15 o 
 -12   6  11      355.07      326.15    118.53 o 
 -11   6  11      128.43      -22.29     80.86 o 
 -10   6  11     5501.93     5142.99    493.79 o 
  -9   6  11      262.86      330.77     95.53 o 
  -8   6  11     6046.98     5653.88    559.34 o 
  -7   6  11      886.32      920.87    104.37 o 
  -6   6  11    28479.08    29477.92   1424.89 o 
  -5   6  11     2219.09     2122.64    148.61 o 
  -4   6  11    10627.91    10564.60    484.55 o 
  -3   6  11     2047.49     1994.14    162.20 o 
  -2   6  11    11574.19    11434.30    502.47 o 
  -1   6  11       20.49      -43.42     98.97 o 
   0   6  11      164.70       -8.88    206.61 o 
   1   6  11        2.47      -24.23    104.32 o 
   2   6  11       34.08      -89.01    171.46 o 
   3   6  11        8.24     -140.63    140.63 o 
   4   6  11      230.44      639.46    194.83 o 
   5   6  11        2.62       18.16     38.55 o 
   6   6  11     1055.58     1275.36    371.27 o 
   7   6  11       45.74      -18.19    189.46 o 
   8   6  11      604.88      851.17    379.97 o 
 -12   7  11      713.97      840.46    286.13 o 
 -11   7  11     1973.58     1920.35    233.19 o 
 -10   7  11      954.81      715.21    173.41 o 
  -9   7  11     1340.96     1218.02    132.80 o 
  -8   7  11     3027.55     3067.35    319.98 o 
  -7   7  11     1645.25     1466.41    143.48 o 
  -6   7  11     4129.49     4251.45    361.61 o 
  -5   7  11      311.72      258.75     88.99 o 
  -4   7  11     9437.73     9441.82    670.03 o 
  -3   7  11       87.04       20.82     85.12 o 
  -2   7  11     7043.67     6751.50    462.07 o 
  -1   7  11      519.23      377.46    169.59 o 
   0   7  11     5379.85     5917.30    533.93 o 
   1   7  11      505.66      390.47    213.01 o 
   2   7  11     2546.81     2219.78    321.09 o 
   3   7  11      983.05     1343.41    270.34 o 
   4   7  11     1742.69     2058.53    336.53 o 
   5   7  11     3122.70     3103.33    691.02 o 
   6   7  11     1261.99     1654.67    331.71 o 
   7   7  11      617.66      350.81    304.17 o 
 -11   8  11       99.46        0.62     86.97 o 
 -10   8  11     2785.25     2661.55    321.58 o 
  -9   8  11      321.69      276.66    122.16 o 
  -8   8  11      760.42      701.04    127.59 o 
  -7   8  11      621.85      542.71    145.64 o 
  -6   8  11     9336.99     9119.35    661.33 o 
  -5   8  11     1134.85     1157.93    158.18 o 
  -4   8  11     4724.74     4322.89    293.10 o 
  -3   8  11      685.76      638.34    178.27 o 
  -2   8  11    12498.72    12118.52    759.68 o 
  -1   8  11      830.44      652.99    174.14 o 
   0   8  11      493.35      343.72    247.98 o 
   1   8  11      149.40      166.96    160.07 o 
   2   8  11      857.82     1079.17    274.37 o 
   3   8  11        2.52      -26.98    171.58 o 
   4   8  11      258.80      473.77    277.49 o 
   5   8  11       10.61      -44.76    224.26 o 
   6   8  11      609.21      598.76    261.90 o 
 -10   9  11     1150.15      899.77    228.63 o 
  -9   9  11     1405.49     1009.21    208.84 o 
  -8   9  11     1642.20     1715.14    201.99 o 
  -7   9  11     1272.34     1171.95    232.79 o 
  -6   9  11     1884.05     1796.03    254.38 o 
  -5   9  11     1847.69     1726.85    211.84 o 
  -4   9  11     2888.58     3533.59    358.40 o 
  -3   9  11      126.58       -3.57    154.55 o 
  -2   9  11     2850.02     3637.66    555.72 o 
  -1   9  11      254.26      294.78    189.41 o 
   0   9  11     3256.69     3679.16    407.68 o 
   1   9  11       15.84      237.36    237.02 o 
   2   9  11     2141.86     2419.78    704.85 o 
   3   9  11      836.60      810.57    291.72 o 
   4   9  11     1530.76     1599.38    370.21 o 
   5   9  11      405.20      675.61    294.85 o 
  -8  10  11     4899.55     4711.76    442.10 o 
  -7  10  11     1262.33     1190.53    202.64 o 
  -6  10  11     8011.21     7218.20    572.12 o 
  -5  10  11     1214.63     1119.92    208.20 o 
  -4  10  11     1521.35     1036.33    779.66 o 
  -3  10  11      246.52      379.44    160.66 o 
  -2  10  11      592.05      318.14    207.74 o 
  -1  10  11       18.44       24.37    441.68 o 
   0  10  11      576.93      743.91    288.56 o 
   1  10  11       96.31      308.76    265.44 o 
   2  10  11       30.90      190.54    289.23 o 
   3  10  11       19.23     -193.28    338.43 o 
  -6  11  11     3083.62     3058.57    339.43 o 
  -5  11  11        8.61      118.87    177.49 o 
  -4  11  11     3422.96     3229.00    372.00 o 
  -3  11  11      452.37      462.23    194.00 o 
  -2  11  11     2891.08     2866.23   1510.31 o 
  -1  11  11      392.92      316.24    209.76 o 
   0  11  11     1143.67     1306.96    329.63 o 
   1  11  11      757.08      593.97    327.19 o 
  -6 -13  12      518.42      322.28     90.25 o 
  -5 -13  12      785.24      679.12    108.65 o 
  -4 -13  12      470.21      300.63    165.98 o 
  -3 -13  12      109.99       75.49     73.70 o 
  -2 -13  12      490.80      439.79    124.58 o 
  -1 -13  12     2369.78     2588.62    261.36 o 
   0 -13  12      421.94      353.62    147.38 o 
   1 -13  12      476.04      434.75    160.63 o 
   2 -13  12     1075.84      989.10    211.97 o 
   3 -13  12     1785.04     1886.13    272.08 o 
  -8 -12  12     1951.38     1844.34    477.73 o 
  -7 -12  12      512.01      253.94    105.45 o 
  -6 -12  12     2127.05     1675.94    294.51 o 
  -5 -12  12      909.30      630.18    107.10 o 
  -4 -12  12     1645.08     1508.32    157.10 o 
  -3 -12  12      926.52     1053.41    153.78 o 
  -2 -12  12     2174.08     2370.62    175.84 o 
  -1 -12  12     1371.78     1358.06    165.11 o 
   0 -12  12     3279.45     3389.71    221.56 o 
   1 -12  12     1409.13     1232.31    199.39 o 
   2 -12  12     4304.44     4441.39    435.90 o 
   3 -12  12     1114.84      581.58    424.49 o 
   4 -12  12     3458.81     3229.73    321.75 o 
  -9 -11  12      500.23      557.92    289.10 o 
  -8 -11  12     1005.65      826.85     92.21 o 
  -7 -11  12      652.60      486.60     97.08 o 
  -6 -11  12     2779.13     2642.67    161.82 o 
  -5 -11  12       67.99       87.61     55.62 o 
  -4 -11  12     2950.76     2976.65    250.98 o 
  -3 -11  12      464.37      384.10     74.31 o 
  -2 -11  12     2149.35     2303.61    247.86 o 
  -1 -11  12     3796.14     3683.25    280.52 o 
   0 -11  12      778.00      848.61    111.08 o 
   1 -11  12     2569.37     2263.39    257.64 o 
   2 -11  12      455.10      112.37    201.31 o 
   3 -11  12     7437.23     7375.52    453.08 o 
   4 -11  12     1025.15      683.90    564.25 o 
   5 -11  12      458.32      175.40    219.05 o 
   6 -11  12     2041.62     1911.16    260.50 o 
 -10 -10  12     8992.52    10058.79   1137.89 o 
  -9 -10  12     2350.13     2363.45    468.13 o 
  -8 -10  12     5985.94     5024.97    298.15 o 
  -7 -10  12     1557.70     1095.02    224.41 o 
  -6 -10  12     6803.93     7121.55    402.64 o 
  -5 -10  12      533.35      487.47     66.77 o 
  -4 -10  12      225.17      258.53     57.13 o 
  -3 -10  12       64.60      141.26     83.33 o 
  -2 -10  12     1057.85     1180.76    151.00 o 
  -1 -10  12      162.95       99.21     68.88 o 
   0 -10  12      184.91      158.65    117.09 o 
   1 -10  12       88.27      192.26    122.04 o 
   2 -10  12     7014.17     6869.71    585.05 o 
   3 -10  12     1333.66     1347.42    200.95 o 
   4 -10  12     4503.57     4382.90    309.29 o 
   5 -10  12     1536.81     1551.88    192.30 o 
   6 -10  12     6233.43     6165.67    428.27 o 
   7 -10  12     1203.41     1064.12    176.58 o 
 -11  -9  12      168.94      444.08    316.16 o 
 -10  -9  12     1022.82      864.76    364.67 o 
  -9  -9  12        0.67     -214.77    363.02 o 
  -8  -9  12     1850.45     1428.89    267.31 o 
  -7  -9  12      123.17      136.80     61.93 o 
  -6  -9  12      873.22      851.87    105.15 o 
  -5  -9  12     2349.38     1991.44    150.11 o 
  -4  -9  12     1128.24     1132.58     91.71 o 
  -3  -9  12     4687.79     4727.77    372.75 o 
  -2  -9  12      742.56      762.01     74.54 o 
  -1  -9  12     7837.49     7775.03    423.51 o 
   0  -9  12     2367.41     2717.55    241.52 o 
   1  -9  12     1374.20     1371.46    149.42 o 
   2  -9  12     5274.44     5063.64    350.52 o 
   3  -9  12      285.34      367.86    134.36 o 
   4  -9  12     5603.42     5647.21    401.81 o 
   5  -9  12      175.97      270.32    141.69 o 
   6  -9  12     3938.61     3368.91    340.42 o 
   7  -9  12       28.03      -16.50    210.64 o 
 -12  -8  12     3405.91     3531.38    498.14 o 
 -11  -8  12     1074.73     1097.70    275.66 o 
 -10  -8  12     8313.51     9096.62    620.25 o 
  -9  -8  12      456.12      260.56     60.22 o 
  -8  -8  12       92.21       80.26     28.54 o 
  -7  -8  12       16.01      -25.85     32.13 o 
  -6  -8  12     2320.52     2191.59    191.40 o 
  -5  -8  12      427.84      359.01    103.25 o 
  -4  -8  12       84.85       69.35     37.76 o 
  -3  -8  12      259.05      200.95     41.71 o 
  -2  -8  12    15906.47    16431.44   1051.79 o 
  -1  -8  12      581.14      632.13    123.47 o 
   0  -8  12    10846.16    10492.27    452.24 o 
   1  -8  12     1899.21     1937.29    179.52 o 
   2  -8  12    27738.63    27161.78   2307.84 o 
   3  -8  12     2141.80     2211.68    174.30 o 
   4  -8  12     5019.24     4466.58    259.32 o 
   5  -8  12      787.72      724.32    118.35 o 
   6  -8  12     3466.14     3158.12    213.27 o 
   7  -8  12      199.10      101.63     76.13 o 
   8  -8  12      229.60      221.39    141.04 o 
 -12  -7  12      535.08      323.15    206.41 o 
 -11  -7  12      546.92      647.29    238.19 o 
 -10  -7  12      603.84      456.46    177.20 o 
  -9  -7  12      157.78      133.36     38.36 o 
  -8  -7  12     2371.20     2430.88    262.72 o 
  -7  -7  12        2.81        2.86     23.74 o 
  -6  -7  12     3665.21     3562.55    144.50 o 
  -5  -7  12      309.34      399.77     54.42 o 
  -4  -7  12     5311.57     4819.21    272.87 o 
  -3  -7  12      996.98      838.81     94.93 o 
  -2  -7  12     4091.94     4093.06    282.72 o 
  -1  -7  12     1099.19     1005.68     93.19 o 
   0  -7  12     6111.35     6440.04    289.73 o 
   1  -7  12     6735.55     6334.18    272.12 o 
   2  -7  12     4258.86     4502.85    228.85 o 
   3  -7  12     1298.23     1359.71    243.42 o 
   4  -7  12     5528.41     5484.49    340.80 o 
   5  -7  12      693.64      683.49    144.63 o 
   6  -7  12     3611.87     3167.06    288.97 o 
   7  -7  12        3.27      180.73     68.56 o 
   8  -7  12     2491.22     2338.09    863.42 o 
   9  -7  12      162.94       80.47    422.59 o 
 -13  -6  12      564.99      762.26    254.63 o 
 -12  -6  12     5219.39     5762.63    592.36 o 
 -11  -6  12     1023.48     1112.74    282.31 o 
 -10  -6  12    12634.47    14231.24   1033.89 o 
  -9  -6  12      495.00      564.08    172.88 o 
  -8  -6  12     4128.45     4456.33    413.22 o 
  -7  -6  12      646.92      582.97    150.09 o 
  -6  -6  12     6654.71     6907.80    387.55 o 
  -5  -6  12       45.47       67.81     77.70 o 
  -4  -6  12      508.51      465.72     92.41 o 
  -3  -6  12      817.48      723.61     82.49 o 
  -2  -6  12    14579.63    14783.56    606.18 o 
  -1  -6  12     2992.99     2968.99    267.26 o 
   0  -6  12     7132.94     6775.94    301.98 o 
   1  -6  12      937.46      922.39    120.02 o 
   2  -6  12    24447.34    24705.93   1638.41 o 
   3  -6  12      340.71      335.69    102.97 o 
   4  -6  12     3785.96     3388.07    241.45 o 
   5  -6  12      431.51      460.49    116.77 o 
   6  -6  12     2981.43     3254.33    268.23 o 
   7  -6  12       33.44      -14.09     83.31 o 
   8  -6  12       16.41      127.53    404.79 o 
   9  -6  12        2.08      -68.37    253.52 o 
 -13  -5  12      929.53     1240.01    311.05 o 
 -12  -5  12     1155.78     1347.34    318.12 o 
 -11  -5  12        8.14       11.09    137.11 o 
 -10  -5  12     1503.33     1771.87    334.40 o 
  -9  -5  12     2005.66     1556.87    502.06 o 
  -8  -5  12     2964.23     3211.77    525.16 o 
  -7  -5  12     4584.62     4822.33    348.38 o 
  -6  -5  12     2578.04     2373.07    232.36 o 
  -5  -5  12     1252.24     1154.34    189.47 o 
  -4  -5  12     4132.09     3893.09    130.93 o 
  -3  -5  12    20724.63    19678.49    796.71 o 
  -2  -5  12     6036.16     5729.86    190.17 o 
  -1  -5  12      984.17      894.76     90.50 o 
   0  -5  12    10682.83    10507.86    999.56 o 
   1  -5  12     1410.75     1378.60    108.05 o 
   2  -5  12    10886.30    10466.49   1119.91 o 
   3  -5  12     5922.12     5374.28    700.30 o 
   4  -5  12     9991.23     9873.38    762.61 o 
   5  -5  12       30.11       92.44     53.37 o 
   6  -5  12     4339.26     3718.85    786.07 o 
   7  -5  12      489.78      370.88     79.48 o 
   8  -5  12     2292.18     1431.15   1164.04 o 
   9  -5  12     1596.16      907.70    800.88 o 
 -14  -4  12     6950.31     8414.12   1203.61 o 
 -13  -4  12      190.51      278.75    202.74 o 
 -12  -4  12     6373.02     6719.40    678.28 o 
 -11  -4  12       68.91       42.24    152.28 o 
 -10  -4  12     1523.17     1539.84    524.09 o 
  -9  -4  12      181.27      354.27    346.01 o 
  -8  -4  12      326.99      420.53    347.95 o 
  -7  -4  12       12.28       64.66    241.06 o 
  -6  -4  12      241.19      469.73    141.65 o 
  -5  -4  12       84.85      152.21    120.86 o 
  -4  -4  12    14982.31    13989.56    551.68 o 
  -3  -4  12     5277.94     5176.39    190.18 o 
  -2  -4  12    39873.04    39614.39   1107.21 o 
  -1  -4  12     1596.91     1525.53     87.95 o 
   0  -4  12    60872.46    59051.79   2862.05 o 
   1  -4  12      837.84      761.12    177.42 o 
   2  -4  12    25478.90    25238.26   1284.07 o 
   3  -4  12      682.73      665.79     86.18 o 
   4  -4  12     3228.14     2640.71    138.20 o 
   5  -4  12       70.26       35.82     62.00 o 
   6  -4  12       20.26       14.81     89.86 o 
   7  -4  12       30.24      -49.52     49.52 o 
   8  -4  12      432.94      259.33    276.27 o 
   9  -4  12        0.75     -222.20    343.51 o 
  10  -4  12       12.51      135.43    366.19 o 
 -12  -3  12      556.04      -38.47    166.36 o 
 -11  -3  12     2002.02     2124.57    645.41 o 
 -10  -3  12     1620.12     1590.13    602.81 o 
  -9  -3  12      450.75      493.10    244.57 o 
  -8  -3  12     3777.73     3689.18    504.33 o 
  -7  -3  12     1637.31     1839.31    363.66 o 
  -6  -3  12     6191.84     7088.20    703.20 o 
  -5  -3  12     2232.73     2026.37    559.90 o 
  -4  -3  12    10257.00    11535.54    566.88 o 
  -3  -3  12     1200.78     1156.96     60.18 o 
  -2  -3  12    13004.70    13111.42    751.59 o 
  -1  -3  12     2577.75     2563.10    114.05 o 
   0  -3  12    11818.52    11775.48    439.17 o 
   1  -3  12     3907.49     3515.35    177.84 o 
   2  -3  12    11341.51    11688.29    399.68 o 
   3  -3  12        4.53      -29.93     46.39 o 
   4  -3  12     6091.90     6371.07    349.74 o 
   5  -3  12     3277.27     3560.30    432.09 o 
   6  -3  12     3537.06     4693.91    903.98 o 
   7  -3  12       67.69      -45.23    195.39 o 
   8  -3  12     2960.16     4373.60    562.49 o 
   9  -3  12      729.50     1049.99    563.26 o 
 -12  -2  12     6334.20     7402.55    832.10 o 
 -11  -2  12      266.23       59.99    329.27 o 
 -10  -2  12     1160.66     1224.17    395.94 o 
  -9  -2  12       57.14       30.29    182.44 o 
  -8  -2  12    12680.85    16921.49   1315.19 o 
  -7  -2  12       11.84      124.90    175.29 o 
  -6  -2  12     5693.12     7643.77    652.30 o 
  -5  -2  12       12.92       -9.93    114.37 o 
  -4  -2  12    30359.18    36225.12   2581.14 o 
  -3  -2  12      403.86      415.65     51.83 o 
  -2  -2  12    18581.49    18734.05   2374.06 o 
  -1  -2  12       12.71      122.54     54.74 o 
   0  -2  12    24688.87    26755.50   1627.98 o 
   1  -2  12      120.12      155.75     73.92 o 
   2  -2  12     1575.93     1175.75    135.58 o 
   3  -2  12       16.53       99.64    131.33 o 
   4  -2  12     2048.82     2525.69    363.64 o 
   5  -2  12       80.38      324.06    216.55 o 
   6  -2  12     1114.26      969.88    600.59 o 
   8  -2  12      734.33      144.46    262.03 o 
   9  -2  12        0.90       44.48    261.41 o 
 -13  -1  12      546.19       22.99    199.39 o 
 -12  -1  12      866.86      733.18    373.16 o 
 -11  -1  12      105.08      104.00     15.09 o 
 -10  -1  12     3441.56     3099.01    526.16 o 
  -9  -1  12      398.55      421.46    238.24 o 
  -8  -1  12     3540.56     4115.92    482.76 o 
  -7  -1  12     2922.58     2643.55    360.08 o 
  -6  -1  12     8718.94     8634.18    631.71 o 
  -5  -1  12      604.67      587.54    172.17 o 
  -4  -1  12     9380.40     8348.35   1190.11 o 
  -3  -1  12     5921.22     5663.67    265.77 o 
  -2  -1  12    13881.31    13898.47   1107.47 o 
  -1  -1  12       20.33       63.35     42.97 o 
   0  -1  12    12559.38    13092.54    428.04 o 
   1  -1  12        1.93       -9.84     69.48 o 
   2  -1  12    10503.31    11844.20    616.34 o 
   3  -1  12     2301.87     1888.66    561.42 o 
   4  -1  12     6066.63     7145.35    625.23 o 
   5  -1  12      160.04      313.94    210.35 o 
   6  -1  12     4428.01     5774.29   1146.95 o 
   8  -1  12     2728.49     3871.85    733.52 o 
   9  -1  12      336.75     -224.98    328.29 o 
  10  -1  12     2337.04      246.89    370.89 o 
 -13   0  12        0.01      -11.38    209.66 o 
 -12   0  12     6130.28     8499.76    979.91 o 
 -11   0  12        2.15       25.88     76.75 o 
 -10   0  12      424.44      662.02     58.86 o 
  -9   0  12        0.10       13.08     11.24 o 
  -8   0  12     3164.57     3496.96    409.92 o 
  -7   0  12        0.17       38.68    204.88 o 
  -6   0  12     2768.75     2715.58    498.75 o 
  -5   0  12        0.84       12.84     20.87 o 
  -4   0  12    77840.41    78592.77   3002.76 o 
  -3   0  12        0.06       21.46     52.18 o 
  -2   0  12    41020.95    38222.89   4210.29 o 
  -1   0  12        1.31      -17.29     97.55 o 
   0   0  12    68302.00    75943.63   6689.37 o 
   1   0  12        0.03        5.97     37.54 o 
   2   0  12     1060.96     1032.74     81.55 o 
   3   0  12        2.63       29.59     79.93 o 
   4   0  12      269.87      200.70    275.84 o 
   5   0  12        0.56       17.78    236.49 o 
   6   0  12     5435.34     7153.19   1194.09 o 
   7   0  12        0.00      -30.11    313.40 o 
   8   0  12      498.70     -127.22    256.46 o 
   9   0  12        0.41      -14.29    220.75 o 
  10   0  12      247.15       81.50    275.40 o 
 -13   1  12      584.34       14.71    188.22 o 
 -12   1  12     1067.50     1004.32     93.54 o 
 -11   1  12       58.16       75.07     51.38 o 
 -10   1  12     3980.36     4157.65    132.13 o 
  -9   1  12      380.65      431.99     71.06 o 
  -8   1  12     4170.36     4116.75    155.19 o 
  -7   1  12     3249.58     3006.48    322.95 o 
  -6   1  12     9217.00     8855.83    410.47 o 
  -5   1  12      658.09      666.28     55.35 o 
  -4   1  12     9990.29     9390.84    567.13 o 
  -3   1  12     3516.76     3101.11    171.12 o 
  -2   1  12    13119.63    12902.86    544.65 o 
  -1   1  12        0.23       45.94     41.18 o 
   0   1  12    10781.17    10420.02    333.40 o 
   1   1  12       15.02       60.81     43.26 o 
   2   1  12     8068.11     8230.24    298.61 o 
   3   1  12     1617.32     1761.05     81.73 o 
   4   1  12     4451.16     5354.46    489.26 o 
   5   1  12      105.06      174.26    291.78 o 
   6   1  12     4160.63     4887.42    952.64 o 
   7   1  12       46.84      -18.47    292.45 o 
   8   1  12     2902.87     4259.55   1106.72 o 
   9   1  12      266.27      589.26    369.93 o 
 -12   2  12     2548.78     2914.62    140.28 o 
 -11   2  12        4.17       -8.15     33.13 o 
 -10   2  12      637.27      617.63    316.03 o 
  -9   2  12       17.28       39.75     33.23 o 
  -8   2  12    20250.87    21730.85   1027.57 o 
  -7   2  12      328.47      269.13     32.15 o 
  -6   2  12    29321.86    28480.63   2205.58 o 
  -5   2  12      223.54      185.31     40.29 o 
  -4   2  12    52740.57    53164.33   4149.69 o 
  -3   2  12      835.26      961.32     95.72 o 
  -2   2  12     7459.65     7264.60    290.92 o 
  -1   2  12       43.58       59.42     47.34 o 
   0   2  12     2459.69     2498.31    222.27 o 
   1   2  12       14.46      -17.21     56.98 o 
   2   2  12     4491.33     5282.53    424.45 o 
   3   2  12        0.48      -14.16     43.14 o 
   4   2  12      404.09      486.12    105.50 o 
   5   2  12        0.45      -41.46    242.71 o 
   6   2  12      148.80      376.43    395.73 o 
   7   2  12       22.76      209.32    391.14 o 
   8   2  12     3382.37     3789.98   1065.88 o 
   9   2  12        4.05     -313.40    520.17 o 
 -12   3  12     1343.89     1499.15    175.97 o 
 -11   3  12     3234.87     3161.81    277.27 o 
 -10   3  12     2839.80     2688.57    148.64 o 
  -9   3  12       15.07        7.97     39.68 o 
  -8   3  12     5296.54     4779.71    346.08 o 
  -7   3  12     1558.36     1372.11    113.25 o 
  -6   3  12     8651.44     8235.46    629.42 o 
  -5   3  12     4557.41     3981.34    204.59 o 
  -4   3  12    10677.36     9896.63    909.30 o 
  -3   3  12       60.62      148.75    161.35 o 
  -2   3  12    13212.53    13000.73    575.49 o 
  -1   3  12     3226.97     3065.04    247.10 o 
   0   3  12     7406.20     6914.42    487.57 o 
   1   3  12     1947.09     1766.15    167.66 o 
   2   3  12     4753.71     5113.13    225.19 o 
   3   3  12       90.58      131.08     62.89 o 
   4   3  12     3694.41     3980.90    149.35 o 
   5   3  12     4218.64     4425.48    519.29 o 
   6   3  12     2845.66     3120.40    800.26 o 
   7   3  12        6.00      100.70    206.38 o 
   8   3  12     2932.02     4219.23    681.19 o 
   9   3  12      395.90      432.24    331.82 o 
 -13   4  12        4.79       53.74    109.19 o 
 -12   4  12     1012.77     1082.61    153.11 o 
 -11   4  12      196.55      211.15    122.91 o 
 -10   4  12     1545.46     1474.08    129.42 o 
  -9   4  12        3.67       12.98     44.45 o 
  -8   4  12     7855.42     7324.43    396.45 o 
  -7   4  12      703.64      734.35    102.09 o 
  -6   4  12    13902.10    12939.93    602.07 o 
  -5   4  12      526.00      471.90    108.72 o 
  -4   4  12    16418.25    15159.96    859.57 o 
  -3   4  12      383.07      516.07     82.47 o 
  -2   4  12     9414.01     8829.69    382.09 o 
  -1   4  12      469.95      671.68    128.84 o 
   0   4  12     1276.97     1357.07    197.02 o 
   1   4  12      334.06      218.93    291.94 o 
   2   4  12      247.31      162.92    104.74 o 
   3   4  12      225.96      239.74     85.49 o 
   4   4  12       37.29      175.17     74.86 o 
   5   4  12        2.54      -71.83    167.96 o 
   6   4  12      173.75      279.53    393.93 o 
   7   4  12        7.22      -25.31    185.71 o 
   8   4  12     1350.88     1329.23    436.70 o 
 -13   5  12      429.65      366.99    106.14 o 
 -12   5  12     2009.14     1657.26    273.77 o 
 -11   5  12      864.21      844.87    125.16 o 
 -10   5  12     2677.13     2100.98    227.63 o 
  -9   5  12        3.46       69.70     58.72 o 
  -8   5  12     4008.04     3777.51    350.49 o 
  -7   5  12     4474.22     4368.48    369.36 o 
  -6   5  12     4691.67     4403.87    228.31 o 
  -5   5  12      240.40      211.56     79.92 o 
  -4   5  12     7011.46     6565.44    501.21 o 
  -3   5  12     3016.50     2972.55    416.50 o 
  -2   5  12     5479.99     5468.29    300.00 o 
  -1   5  12     1023.50      865.70    180.50 o 
   0   5  12     6510.78     6311.46    606.33 o 
   1   5  12     1071.77      867.71    169.08 o 
   2   5  12     3990.04     4335.11    557.85 o 
   3   5  12      101.15      100.11    148.51 o 
   4   5  12     3596.97     4073.44    265.46 o 
   5   5  12     1005.02      961.47    516.53 o 
   6   5  12     2852.74     3878.89    590.17 o 
   7   5  12       14.83       37.51    202.23 o 
   8   5  12     2314.56     3001.28    635.89 o 
 -12   6  12      918.84      946.89    150.73 o 
 -11   6  12      477.24      524.92    124.28 o 
 -10   6  12    10223.41     9816.15    839.11 o 
  -9   6  12     1014.05      875.59    125.36 o 
  -8   6  12    10882.43    10177.59    652.21 o 
  -7   6  12     1475.77     1502.90    258.46 o 
  -6   6  12    26010.35    25231.21   1931.65 o 
  -5   6  12      480.76      519.25     94.61 o 
  -4   6  12     5777.08     5274.53    423.83 o 
  -3   6  12      740.82      662.33    135.42 o 
  -2   6  12      384.07      494.24    214.83 o 
  -1   6  12       89.01     -265.05    331.05 o 
   0   6  12     3273.46     3456.73    387.89 o 
   1   6  12      221.75      -50.95    203.21 o 
   2   6  12      147.00      122.12    129.75 o 
   3   6  12       64.62      -66.87    130.84 o 
   4   6  12      106.15      127.43    171.02 o 
   5   6  12        5.74       98.85    236.28 o 
   6   6  12     3904.10     4368.51    660.58 o 
   7   6  12       53.05        5.08    187.83 o 
 -11   7  12     2743.56     2305.20    187.08 o 
 -10   7  12     1123.79      747.13    118.38 o 
  -9   7  12      672.31      374.61    113.70 o 
  -8   7  12     3931.65     3643.38    659.40 o 
  -7   7  12      240.52      210.99     94.25 o 
  -6   7  12     4745.83     4314.81    253.02 o 
  -5   7  12     1655.57     1355.61    161.41 o 
  -4   7  12     7729.23     7585.80    597.30 o 
  -3   7  12      407.28      348.24    173.11 o 
  -2   7  12     5297.84     4906.61    402.53 o 
  -1   7  12       21.01      -47.09    104.85 o 
   0   7  12     3251.86     3859.83    407.45 o 
   1   7  12     2650.81     2648.85    484.93 o 
   2   7  12     1432.35     1348.31    305.93 o 
   3   7  12     1956.66     2020.72    372.71 o 
   4   7  12     1711.97     2288.55    348.51 o 
   5   7  12     2326.14     2547.08    564.57 o 
   6   7  12     1506.91     1393.11   1026.24 o 
 -10   8  12     5166.21     4434.53    441.05 o 
  -9   8  12      432.32      265.26    101.48 o 
  -8   8  12     1938.74     1583.67    210.01 o 
  -7   8  12      327.09      234.92    101.32 o 
  -6   8  12     6371.18     6036.17    410.58 o 
  -5   8  12      391.26      356.87    115.29 o 
  -4   8  12      182.59      100.50    119.26 o 
  -3   8  12      154.53      -15.08     88.96 o 
  -2   8  12     1994.92     2326.83    267.22 o 
  -1   8  12      137.22       43.02    116.60 o 
   0   8  12       26.01      -93.07    139.89 o 
   1   8  12       72.92     -125.89    196.44 o 
   2   8  12     2119.61     2439.44    370.68 o 
   3   8  12       46.58      301.86    219.96 o 
   4   8  12      308.59       78.62    171.43 o 
   5   8  12       10.74       56.38    199.60 o 
  -9   9  12      381.43      364.79    131.45 o 
  -8   9  12     2278.25     2262.64    359.46 o 
  -7   9  12      106.28      133.73    127.61 o 
  -6   9  12     2110.74     2349.00    401.19 o 
  -5   9  12      848.03      792.49    536.73 o 
  -4   9  12     2487.48     2750.11    333.95 o 
  -3   9  12      391.07      300.59    285.98 o 
  -2   9  12     1744.75     1726.17    256.75 o 
  -1   9  12     1622.37     1787.16    341.85 o 
   0   9  12     1739.18     2146.16    449.49 o 
   1   9  12      620.09      704.12    264.89 o 
   2   9  12     1631.33     1739.50    464.33 o 
   3   9  12      897.49     1004.61    306.74 o 
   4   9  12     1746.07     1824.90    683.12 o 
  -8  10  12     2821.93     2592.62    278.55 o 
  -7  10  12      599.82      530.94    158.75 o 
  -6  10  12     3408.77     3107.93    309.05 o 
  -5  10  12      239.74      205.40    137.93 o 
  -4  10  12       44.66       75.23    147.29 o 
  -3  10  12       48.11     -116.74    141.62 o 
  -2  10  12       45.88       99.05    147.94 o 
  -1  10  12       16.14       77.87    152.82 o 
   0  10  12      199.77      331.37    277.09 o 
   1  10  12       96.81        9.34    309.18 o 
   2  10  12      405.15      286.12    240.04 o 
  -5  11  12        8.11       10.00    190.84 o 
  -4  11  12     2255.08     1738.09   1236.52 o 
  -3  11  12        3.42      -10.93    153.80 o 
  -2  11  12     1335.91     1219.31    347.65 o 
  -1  11  12     1511.81     1337.04    329.91 o 
   0  11  12      636.91      764.18    386.18 o 
  -5 -13  13     1563.83     1584.48    378.79 o 
  -4 -13  13       73.16      -28.35     66.05 o 
  -3 -13  13     1312.76     1188.18    250.94 o 
  -2 -13  13      201.05      206.77    105.66 o 
  -1 -13  13     4361.05     4442.62    331.12 o 
   0 -13  13      328.53      322.58    144.80 o 
   1 -13  13      680.78      514.77    168.05 o 
   2 -13  13     1694.22     1705.87    344.47 o 
  -7 -12  13      100.63       40.95     91.13 o 
  -6 -12  13      541.82      356.74     90.03 o 
  -5 -12  13      277.60      291.98    104.18 o 
  -4 -12  13     1448.31     1338.30    148.13 o 
  -3 -12  13      633.78      691.26    114.29 o 
  -2 -12  13     3476.64     3195.06    298.70 o 
  -1 -12  13     1385.94     1440.15    279.84 o 
   0 -12  13     5589.07     5589.69    655.16 o 
   1 -12  13     1629.26     1491.87    215.69 o 
   2 -12  13     4698.59     4857.15    373.34 o 
   3 -12  13     1230.32      649.62    650.18 o 
   4 -12  13     1947.08     1394.56    985.82 o 
  -9 -11  13      164.52      169.10    240.93 o 
  -8 -11  13      903.99     1200.74    400.56 o 
  -7 -11  13      238.65      131.60     54.52 o 
  -6 -11  13     1810.35     1636.10    224.14 o 
  -5 -11  13      569.85      604.56    111.14 o 
  -4 -11  13     1851.22     1693.89    174.21 o 
  -3 -11  13       59.14       28.10     49.86 o 
  -2 -11  13     1384.54     1569.84    225.94 o 
  -1 -11  13     4659.91     4701.72    302.58 o 
   0 -11  13     1392.78     1508.56    186.04 o 
   1 -11  13     1140.24     1131.12    172.40 o 
   2 -11  13     1479.74     1701.75    210.46 o 
   3 -11  13     2998.97     2851.58    272.76 o 
   4 -11  13     1491.77     1041.88    707.72 o 
   5 -11  13       25.68      122.61    153.11 o 
 -10 -10  13     4865.04     4989.46    810.09 o 
  -9 -10  13      991.39     1358.77    403.24 o 
  -8 -10  13     2337.64     2620.17    811.59 o 
  -7 -10  13      902.68      677.64    141.24 o 
  -6 -10  13     4756.37     4604.55    472.89 o 
  -5 -10  13      834.08      691.57    100.60 o 
  -4 -10  13      673.34      626.45     71.30 o 
  -3 -10  13      225.86      234.40     66.85 o 
  -2 -10  13     4589.67     4707.18    342.90 o 
  -1 -10  13      940.03      909.30    129.35 o 
   0 -10  13     2176.28     2010.67    183.15 o 
   1 -10  13      598.97      592.37    125.78 o 
   2 -10  13     6423.42     6426.53    546.67 o 
   3 -10  13      824.40      901.88    204.70 o 
   4 -10  13     1605.50     1495.51    190.13 o 
   5 -10  13      494.69      393.98    163.54 o 
   6 -10  13     2069.39     1963.35    232.06 o 
 -11  -9  13      492.61      134.21    161.44 o 
 -10  -9  13     1037.33      476.49    230.28 o 
  -9  -9  13        3.13      -74.83    133.12 o 
  -8  -9  13     1690.33     1221.06    315.49 o 
  -7  -9  13      391.49      373.04     67.14 o 
  -6  -9  13      586.84      419.74     74.02 o 
  -5  -9  13     6009.39     5523.67    484.55 o 
  -4  -9  13      724.31      804.32     97.10 o 
  -3  -9  13     6925.18     6639.14    721.87 o 
  -2  -9  13     1358.39     1188.33    122.00 o 
  -1  -9  13     5634.81     5513.78    368.29 o 
   0  -9  13     3516.37     3683.29    224.29 o 
   1  -9  13       36.74       63.91     75.03 o 
   2  -9  13     6492.75     6224.12    388.75 o 
   3  -9  13      193.90       56.58     81.70 o 
   4  -9  13     6427.12     6300.04    351.25 o 
   5  -9  13      472.30      403.82    116.48 o 
   6  -9  13     3053.66     2392.00    229.12 o 
   7  -9  13      245.60      246.51    140.39 o 
 -12  -8  13     1427.10     1332.12    358.17 o 
 -11  -8  13       99.77       52.17    175.19 o 
 -10  -8  13     3029.94     3312.82    497.29 o 
  -9  -8  13       68.90      150.63    182.90 o 
  -8  -8  13      219.56      555.60    221.20 o 
  -7  -8  13       28.86       32.29     33.52 o 
  -6  -8  13     2040.79     2116.11    121.49 o 
  -5  -8  13      295.74      282.88     44.32 o 
  -4  -8  13     2170.67     1971.99    377.90 o 
  -3  -8  13     2267.63     2081.75    335.31 o 
  -2  -8  13    29499.54    30378.70   2085.90 o 
  -1  -8  13     3953.73     4165.08    208.21 o 
   0  -8  13    17120.48    16811.01   1129.84 o 
   1  -8  13     2903.52     2912.91    194.29 o 
   2  -8  13    17571.07    17260.21    871.40 o 
   3  -8  13     1466.09     1363.14    171.97 o 
   4  -8  13      210.06      223.74     89.66 o 
   5  -8  13       33.41      -40.25     70.82 o 
   6  -8  13      381.79      354.50    100.66 o 
   7  -8  13        2.66       35.47    110.43 o 
   8  -8  13      494.81     1015.91    405.23 o 
 -12  -7  13      563.06      726.68    277.41 o 
 -11  -7  13      324.28      376.05    232.05 o 
 -10  -7  13      765.50      716.51    444.60 o 
  -9  -7  13       30.83      -73.54    165.65 o 
  -8  -7  13     2081.49     1998.99    272.45 o 
  -7  -7  13      839.65      974.45    225.47 o 
  -6  -7  13     2736.96     2255.63    276.90 o 
  -5  -7  13      213.95      144.46     91.70 o 
  -4  -7  13     5952.73     5339.17    370.89 o 
  -3  -7  13     1682.51     1597.52     90.23 o 
  -2  -7  13     5742.45     5956.89    444.44 o 
  -1  -7  13       10.80       -4.20    110.32 o 
   0  -7  13     9220.07     9627.73    441.81 o 
   1  -7  13      861.00      929.14    139.58 o 
   2  -7  13     5401.18     5288.48    261.62 o 
   3  -7  13      267.73      162.24    102.18 o 
   4  -7  13     3877.25     3974.29    292.61 o 
   5  -7  13     1079.38      892.43    167.74 o 
   6  -7  13     2165.99     1745.35    153.41 o 
   7  -7  13      269.43       77.16    102.66 o 
   8  -7  13     1817.77     1703.11    847.14 o 
 -13  -6  13       95.54      375.58    234.01 o 
 -12  -6  13     1564.89     1992.72    387.53 o 
 -11  -6  13      288.48      414.75    232.96 o 
 -10  -6  13     4442.31     5013.92    917.04 o 
  -9  -6  13      162.65      104.60    286.23 o 
  -8  -6  13     1773.65     2271.82    646.00 o 
  -7  -6  13     1017.61      836.63    185.10 o 
  -6  -6  13    14295.55    15153.10    860.51 o 
  -5  -6  13      795.11      589.02    121.50 o 
  -4  -6  13     6993.60     6387.72    232.16 o 
  -3  -6  13       32.85      -37.65     54.61 o 
  -2  -6  13    22744.70    22699.52    803.28 o 
  -1  -6  13      109.55       96.18     60.78 o 
   0  -6  13     3178.71     2763.93    152.22 o 
   1  -6  13     1085.24     1012.73    122.35 o 
   2  -6  13     4818.45     4935.69    368.39 o 
   3  -6  13      218.32      143.99     92.76 o 
   4  -6  13       42.11       45.16     82.62 o 
   5  -6  13       51.30       49.31     98.89 o 
   6  -6  13      420.92      361.58    116.84 o 
   7  -6  13       20.22      -23.02     74.04 o 
   8  -6  13       12.91      444.08    590.22 o 
 -13  -5  13     1217.39     1372.96    357.91 o 
 -12  -5  13     1296.01     1768.28    379.61 o 
 -11  -5  13      126.75      173.56    202.51 o 
 -10  -5  13     1748.54     2091.46    646.36 o 
  -9  -5  13      405.74      498.29    393.82 o 
  -8  -5  13     3099.22     3074.34    721.73 o 
  -7  -5  13     8158.77     8448.35    581.42 o 
  -6  -5  13     3021.49     3155.92    354.16 o 
  -5  -5  13     2239.73     2212.73    294.45 o 
  -4  -5  13     5053.67     4705.70    145.09 o 
  -3  -5  13    11225.94    10421.66    300.62 o 
  -2  -5  13     7607.15     7266.06    267.38 o 
  -1  -5  13       29.36      -26.09     84.01 o 
   0  -5  13    11921.73    11440.92    530.20 o 
   1  -5  13      437.11      463.96     79.47 o 
   2  -5  13     8149.70     7625.28    361.00 o 
   3  -5  13     4660.94     4327.04    274.39 o 
   4  -5  13     6308.60     5967.61    286.72 o 
   5  -5  13      281.89      230.73     66.09 o 
   6  -5  13     2964.48     2407.97    463.12 o 
   7  -5  13        1.71      -89.42    186.86 o 
   8  -5  13     2108.14     2331.71    481.56 o 
   9  -5  13     1596.20      824.58    886.37 o 
 -13  -4  13       66.49      -63.34    181.12 o 
 -12  -4  13     1691.45     1786.39    400.07 o 
 -11  -4  13      142.21      167.29    344.44 o 
 -10  -4  13      508.39      598.73    454.74 o 
  -9  -4  13        1.73     -106.92    316.03 o 
  -8  -4  13      512.44      292.84    379.63 o 
  -7  -4  13      525.34      418.41    397.90 o 
  -6  -4  13     4808.22     5191.51    535.48 o 
  -5  -4  13       10.61     -109.53    109.53 o 
  -4  -4  13    37511.23    36206.97   1693.97 o 
  -3  -4  13      825.30      842.84     57.29 o 
  -2  -4  13    52673.47    54919.04   1472.95 o 
  -1  -4  13     1725.82     1586.81    113.59 o 
   0  -4  13    26611.96    25333.80    689.13 o 
   1  -4  13      461.38      553.70     65.49 o 
   2  -4  13     2561.65     2482.84    146.25 o 
   3  -4  13        5.89        9.04     48.80 o 
   4  -4  13     1013.73      898.42    141.06 o 
   5  -4  13        2.65       50.48     61.70 o 
   6  -4  13      322.31      281.88     66.04 o 
   7  -4  13      130.69      -28.18    176.68 o 
   8  -4  13       35.61       24.79    269.98 o 
   9  -4  13        6.10      145.00    237.30 o 
 -12  -3  13      966.15      975.73    348.18 o 
 -11  -3  13     2511.84     3500.52    886.77 o 
 -10  -3  13     2205.41     2587.30    836.10 o 
  -9  -3  13       16.29     -267.09    267.09 o 
  -8  -3  13     4802.74     5936.50    799.05 o 
  -7  -3  13     1769.99     2158.05    444.88 o 
  -6  -3  13     7510.65     9023.75   1303.09 o 
  -5  -3  13     2639.40     3145.63    418.88 o 
  -4  -3  13    10397.56    12017.43    878.23 o 
  -3  -3  13      547.55      549.63     62.96 o 
  -2  -3  13    14244.30    14850.00    842.86 o 
  -1  -3  13     3364.59     3449.47    150.98 o 
   0  -3  13     9289.87     9630.34    372.21 o 
   1  -3  13     1941.14     1818.64    116.82 o 
   2  -3  13     6783.41     7186.24    436.77 o 
   3  -3  13        3.57       24.64     74.56 o 
   4  -3  13     3988.43     4557.91    771.68 o 
   5  -3  13     4193.72     3972.80    504.66 o 
   6  -3  13     2764.45     3647.20    562.07 o 
   7  -3  13        1.67      101.60    234.35 o 
   8  -3  13     3164.62     4706.84    850.55 o 
   9  -3  13      700.15      670.07    462.79 o 
 -12  -2  13     2390.04     3067.51    597.13 o 
 -11  -2  13        3.29      -32.64    366.81 o 
 -10  -2  13      665.02     1203.76    407.45 o 
  -9  -2  13       29.16      -34.62    185.30 o 
  -8  -2  13    19309.64    24482.90   1773.13 o 
  -7  -2  13      421.96      654.51    253.31 o 
  -6  -2  13    27867.30    34193.02   2153.07 o 
  -5  -2  13      239.20      390.37    184.11 o 
  -4  -2  13    52280.89    48298.29   4177.05 o 
  -3  -2  13      775.14      676.92    100.68 o 
  -2  -2  13     7639.58     7392.05    389.23 o 
  -1  -2  13       38.30       57.44    161.72 o 
   0  -2  13     2536.41     2817.53    259.34 o 
   1  -2  13       39.33       97.16     65.94 o 
   2  -2  13     4476.01     5138.62    292.09 o 
   3  -2  13        0.14      -81.84    125.62 o 
   4  -2  13      430.33      413.23    194.72 o 
   5  -2  13        0.36      138.52    177.20 o 
   6  -2  13      171.65      157.54    218.64 o 
   7  -2  13       11.18       80.86    229.86 o 
   8  -2  13     3588.32     5068.92    862.13 o 
 -12  -1  13     1329.84     1726.33    505.13 o 
 -11  -1  13       16.53     -240.67    435.10 o 
 -10  -1  13     4554.90     5188.85    663.60 o 
  -9  -1  13      346.49      229.52    211.15 o 
  -8  -1  13     4720.21     5897.44    608.77 o 
  -7  -1  13     2770.98     2725.44    384.64 o 
  -6  -1  13     9261.36     9812.47    721.78 o 
  -5  -1  13      793.18      719.51    194.98 o 
  -4  -1  13     9815.54     8557.49   1159.98 o 
  -3  -1  13     2532.63     2277.25    229.29 o 
  -2  -1  13    11962.73    11692.90    631.94 o 
  -1  -1  13        0.18       -3.22     50.04 o 
   0  -1  13     8956.56     9115.55    316.06 o 
   1  -1  13        1.15      -48.22     60.05 o 
   2  -1  13     6955.12     7965.38    417.42 o 
   3  -1  13     1051.88     1206.18    385.62 o 
   4  -1  13     4040.31     5199.06    542.95 o 
   5  -1  13       30.21      237.34    212.47 o 
   6  -1  13     4374.08     5510.01    722.96 o 
   7  -1  13       44.76       -0.59    178.39 o 
   8  -1  13     3238.02     4833.05    810.69 o 
   9  -1  13      213.65      -14.04    235.48 o 
 -12   0  13     3405.91     4623.01    692.75 o 
 -11   0  13        0.42     -159.58    371.84 o 
 -10   0  13      487.10      449.94    245.31 o 
  -9   0  13        0.33      -55.06    156.02 o 
  -8   0  13    17957.20    20308.13   1346.00 o 
  -7   0  13        0.30      120.64    146.88 o 
  -6   0  13     6831.31     6697.99    526.05 o 
  -5   0  13        0.10      -20.01     49.91 o 
  -4   0  13    37849.87    36561.25   2781.23 o 
  -3   0  13        3.53      -42.87     44.04 o 
  -2   0  13     5087.03     4238.62    659.84 o 
  -1   0  13        3.50        3.94     62.42 o 
   0   0  13     3661.36     4229.95    408.39 o 
   1   0  13        0.02       41.10     60.40 o 
   2   0  13     2137.61     2498.05    136.28 o 
   3   0  13        0.26      -31.96     58.55 o 
   4   0  13     1051.19     1074.86    251.69 o 
   5   0  13        0.19      -39.37    154.03 o 
   6   0  13       25.45       -4.95    158.06 o 
   7   0  13        0.04       12.15    177.82 o 
   8   0  13     3627.12     4142.50    709.50 o 
   9   0  13        0.12      -12.72    217.22 o 
 -12   1  13     1665.61     1666.55    418.72 o 
 -11   1  13        0.01       23.87     56.13 o 
 -10   1  13     4782.46     4252.00    692.66 o 
  -9   1  13      388.07      372.51     52.29 o 
  -8   1  13     4904.44     4529.65    495.37 o 
  -7   1  13     1859.30     1589.60    256.18 o 
  -6   1  13     9159.24     9316.43    353.61 o 
  -5   1  13      831.60      663.75     56.72 o 
  -4   1  13     9240.18     8592.88    449.13 o 
  -3   1  13     1630.00     1669.09    154.88 o 
  -2   1  13    10089.91     9545.85    598.35 o 
  -1   1  13       11.58       76.70     84.82 o 
   0   1  13     6835.69     7091.48    582.66 o 
   1   1  13        1.54       -9.02     46.36 o 
   2   1  13     6319.46     6900.60    236.55 o 
   3   1  13      690.74      641.70    245.91 o 
   4   1  13     4117.63     5070.86    499.40 o 
   5   1  13        6.51      109.68    168.43 o 
   6   1  13     4755.87     5479.98    654.80 o 
   7   1  13       76.77       97.09    213.48 o 
   8   1  13     3250.96     4246.32    708.82 o 
   9   1  13      120.42      171.78    288.79 o 
 -12   2  13     4765.55     5778.88    768.35 o 
 -11   2  13       97.33       76.21     37.20 o 
 -10   2  13     8453.51     8279.32    694.84 o 
  -9   2  13       91.62      128.56     71.53 o 
  -8   2  13    36229.86    39640.73   3040.34 o 
  -7   2  13      563.44      590.63     47.68 o 
  -6   2  13    22214.11    22469.61   1573.75 o 
  -5   2  13        4.56       46.82     55.40 o 
  -4   2  13    19778.56    20247.77   1011.92 o 
  -3   2  13      273.65      193.26     53.67 o 
  -2   2  13     1190.42     1449.94    135.87 o 
  -1   2  13        0.86       -2.00     52.71 o 
   0   2  13      490.12      644.15     80.72 o 
   1   2  13        0.02        1.62     39.59 o 
   2   2  13     3756.72     5080.06    239.56 o 
   3   2  13        7.58       42.45     53.90 o 
   4   2  13     1575.35     1488.86     52.67 o 
   5   2  13       47.90      199.78    183.68 o 
   6   2  13     2587.00     2672.70    459.51 o 
   7   2  13        2.62       58.34    205.12 o 
   8   2  13     4461.46     4809.52    753.98 o 
 -12   3  13     1852.23     1611.52    766.00 o 
 -11   3  13     3409.39     3208.46    333.28 o 
 -10   3  13     3123.25     2752.84    204.56 o 
  -9   3  13        9.66        5.65     38.39 o 
  -8   3  13     5172.43     4684.70    482.20 o 
  -7   3  13      673.17      569.28     52.13 o 
  -6   3  13     8689.29     8085.15    582.38 o 
  -5   3  13     6540.64     5633.93    643.57 o 
  -4   3  13     8008.81     7163.24    562.34 o 
  -3   3  13        8.54       47.08     65.53 o 
  -2   3  13     8160.58     8284.72    450.67 o 
  -1   3  13     1025.62     1096.42    124.97 o 
   0   3  13     5461.09     5665.99    307.57 o 
   1   3  13     3667.46     4085.97    252.74 o 
   2   3  13     3539.05     3857.06    215.44 o 
   3   3  13      263.71      256.52     77.11 o 
   4   3  13     4287.32     4363.59    159.00 o 
   5   3  13     2916.87     3306.78    464.16 o 
   6   3  13     3522.12     4462.99    597.93 o 
   7   3  13        4.52      -56.79    350.71 o 
   8   3  13     2411.22     2923.69   1002.41 o 
 -12   4  13     2983.69     2623.91    246.78 o 
 -11   4  13      229.94      244.62     72.68 o 
 -10   4  13     5215.19     5042.71    369.29 o 
  -9   4  13       42.15       92.24     53.79 o 
  -8   4  13     8752.30     7362.79    861.58 o 
  -7   4  13      263.29      254.37     65.33 o 
  -6   4  13     7891.77     6797.02    632.02 o 
  -5   4  13      478.97      429.70    112.08 o 
  -4   4  13     3096.72     2732.15    179.85 o 
  -3   4  13      178.99      323.37    135.65 o 
  -2   4  13     1645.06     1965.48    216.66 o 
  -1   4  13      341.02      358.22    111.17 o 
   0   4  13      179.05      394.02    111.78 o 
   1   4  13       26.07      -85.91     92.48 o 
   2   4  13      828.78      837.94     91.43 o 
   3   4  13       11.05       41.49     57.94 o 
   4   4  13     2738.74     2604.78    133.38 o 
   5   4  13      162.35      169.10    198.05 o 
   6   4  13     1698.96     1549.23    400.89 o 
   7   4  13      109.76      159.58    419.24 o 
   8   4  13      857.82      759.42    659.06 o 
 -12   5  13     2100.60     2041.85    280.74 o 
 -11   5  13      578.76      534.13    103.00 o 
 -10   5  13     3021.64     2709.24    283.60 o 
  -9   5  13      142.85      133.17     91.26 o 
  -8   5  13     4441.06     4046.40    214.79 o 
  -7   5  13     1389.19     1259.50    180.77 o 
  -6   5  13     3971.36     3511.98    178.40 o 
  -5   5  13        5.68       19.68     50.68 o 
  -4   5  13     5454.17     5145.37    249.70 o 
  -3   5  13     4108.51     3627.66    256.81 o 
  -2   5  13     3436.95     3190.04    241.40 o 
  -1   5  13        5.39       91.89     96.77 o 
   0   5  13     4059.85     4156.79    481.69 o 
   1   5  13     1949.69     2149.45    233.17 o 
   2   5  13     4007.89     4396.59    362.54 o 
   3   5  13        9.00      -46.56     89.49 o 
   4   5  13     4080.48     3972.86    266.68 o 
   5   5  13      441.30      441.97    256.77 o 
   6   5  13     2879.39     3677.88    977.75 o 
   7   5  13       82.78     -133.39    253.00 o 
 -12   6  13     2290.75     2075.13    203.85 o 
 -11   6  13      702.40      587.05    203.54 o 
 -10   6  13    12532.39    10832.35   1325.35 o 
  -9   6  13      825.12      763.17    121.73 o 
  -8   6  13     8048.86     7318.32    586.15 o 
  -7   6  13     1179.97     1234.28    192.41 o 
  -6   6  13     6918.07     6519.52    476.33 o 
  -5   6  13       32.42       42.12     72.89 o 
  -4   6  13       27.51       77.77     91.97 o 
  -3   6  13      594.67      557.73    221.27 o 
  -2   6  13      224.78      228.05    132.40 o 
  -1   6  13      413.28      299.40    161.89 o 
   0   6  13     1111.73     1219.47    345.30 o 
   1   6  13        5.85      183.45    131.99 o 
   2   6  13     1656.23     1197.44    274.12 o 
   3   6  13       81.84      219.72    198.52 o 
   4   6  13     1500.32     1212.24    259.80 o 
   5   6  13      323.60      224.62    240.54 o 
   6   6  13     3597.11     4380.90   1129.92 o 
 -11   7  13     1542.79      820.22    259.79 o 
 -10   7  13     1336.31     1078.68    266.92 o 
  -9   7  13       30.81       58.64     79.19 o 
  -8   7  13     3825.22     3579.55    277.63 o 
  -7   7  13        8.89       42.82     80.24 o 
  -6   7  13     4264.06     4036.27    314.06 o 
  -5   7  13      972.32      870.39    165.63 o 
  -4   7  13     4960.87     5240.29    497.28 o 
  -3   7  13       45.88       50.07     90.56 o 
  -2   7  13     2832.90     3003.31    285.83 o 
  -1   7  13      581.92      480.77    314.01 o 
   0   7  13     2524.39     2792.88    501.15 o 
   1   7  13     3625.09     3802.03    501.41 o 
   2   7  13     1710.95     2161.32    308.95 o 
   3   7  13     1337.95     1607.26    301.33 o 
   4   7  13     2294.00     2711.56    458.24 o 
   5   7  13      686.13      917.63    341.25 o 
 -10   8  13     4032.54     3425.94    393.24 o 
  -9   8  13      219.94      176.95    100.91 o 
  -8   8  13      261.46       53.34    101.50 o 
  -7   8  13       66.31      -43.05     98.32 o 
  -6   8  13     1357.79     1067.90    221.77 o 
  -5   8  13       65.63       76.04    112.42 o 
  -4   8  13       93.44        6.88     80.52 o 
  -3   8  13       75.77       57.31    103.21 o 
  -2   8  13     1375.59     1538.88    241.94 o 
  -1   8  13       93.90       25.51    153.47 o 
   0   8  13      653.77      383.99    192.54 o 
   1   8  13       42.45      251.18    185.12 o 
   2   8  13     4437.05     4757.28    714.15 o 
   3   8  13      280.21      130.59    393.66 o 
   4   8  13      844.45      805.28    360.84 o 
  -9   9  13       20.62       79.62    130.66 o 
  -8   9  13     2288.47     2353.99    298.70 o 
  -7   9  13       13.03       78.87    116.98 o 
  -6   9  13     1486.05     1299.65    235.26 o 
  -5   9  13     1471.62      723.89    766.32 o 
  -4   9  13     1228.03      720.34    561.09 o 
  -3   9  13     1651.42     1409.01    987.90 o 
  -2   9  13      969.71      677.50    534.71 o 
  -1   9  13     2607.19     2989.98    651.79 o 
   0   9  13     1581.12     1806.79    346.81 o 
   1   9  13      676.68      255.90    205.08 o 
   2   9  13     1950.65     2220.32    664.61 o 
   3   9  13      151.77      -51.82    223.60 o 
  -7  10  13      185.56      245.52    165.15 o 
  -6  10  13     1057.00      935.40    201.86 o 
  -5  10  13      152.02      154.44    163.65 o 
  -4  10  13        9.93     -143.89    171.86 o 
  -3  10  13        7.28       84.35    142.91 o 
  -2  10  13      322.01       54.13    187.50 o 
  -1  10  13       11.34      -47.78    164.20 o 
   0  10  13      141.11       52.49    172.96 o 
   1  10  13       28.21     -169.36    208.35 o 
  -4 -13  14        9.59       43.85     64.47 o 
  -3 -13  14     2308.10     2139.29    298.25 o 
  -2 -13  14      231.82      334.56    197.57 o 
  -1 -13  14     3173.10     3051.07    430.78 o 
   0 -13  14      903.08      923.07    309.22 o 
  -7 -12  14       29.53      120.05    250.14 o 
  -6 -12  14      312.29      110.85    189.61 o 
  -5 -12  14      362.95      248.17    103.23 o 
  -4 -12  14     2126.64     2242.88    328.99 o 
  -3 -12  14     1297.52     1117.79    175.28 o 
  -2 -12  14     5524.00     5310.83    549.57 o 
  -1 -12  14     2176.94     2016.19    263.97 o 
   0 -12  14     5967.52     5488.34    539.62 o 
   1 -12  14     1488.14     1518.37    250.98 o 
   2 -12  14     3565.76     3152.11    311.47 o 
   3 -12  14     1249.69      478.58    518.09 o 
  -8 -11  14      604.65      495.09    523.65 o 
  -7 -11  14       60.22      162.85    247.71 o 
  -6 -11  14      971.40      678.14     77.10 o 
  -5 -11  14     2237.85     2082.56    165.60 o 
  -4 -11  14     1889.20     1781.90    241.44 o 
  -3 -11  14      145.42       76.44    112.54 o 
  -2 -11  14     2446.00     2055.28    196.47 o 
  -1 -11  14     1714.48     1849.19    192.52 o 
   0 -11  14     2633.06     2650.22    235.74 o 
   1 -11  14       14.25     -117.68    168.44 o 
   2 -11  14     2812.64     2746.30    311.25 o 
   3 -11  14     1125.38      162.63    219.84 o 
   4 -11  14     1332.96     1395.77    207.37 o 
  -9 -10  14      577.19      731.35    631.14 o 
  -8 -10  14     1126.58     1094.24    366.09 o 
  -7 -10  14      494.54      601.93    317.56 o 
  -6 -10  14     5662.12     5926.97    616.06 o 
  -5 -10  14     1027.22      930.12     87.54 o 
  -4 -10  14     2738.58     2478.57    473.97 o 
  -3 -10  14      327.67      317.50     87.83 o 
  -2 -10  14     6234.22     5932.29    704.22 o 
  -1 -10  14      560.01      509.94    122.70 o 
   0 -10  14     1605.99     1416.72    177.51 o 
   1 -10  14      517.87      386.71    115.42 o 
   2 -10  14     2107.10     1864.65    198.62 o 
   3 -10  14      411.70      432.77    153.25 o 
   4 -10  14       16.93       61.20     92.44 o 
   5 -10  14       64.60      167.38    147.81 o 
 -10  -9  14      759.66      915.58    302.97 o 
  -9  -9  14      494.25      598.72    216.44 o 
  -8  -9  14     1083.40     1000.08    572.49 o 
  -7  -9  14     2243.04     1616.13    644.98 o 
  -6  -9  14      659.98      522.62    240.05 o 
  -5  -9  14     6906.53     5839.94   1339.03 o 
  -4  -9  14     1274.44     1232.75    230.83 o 
  -3  -9  14     3240.56     2986.66    381.83 o 
  -2  -9  14     3084.72     3057.62    412.93 o 
  -1  -9  14     1226.19     1115.21    130.34 o 
   0  -9  14     5688.47     5723.86    301.06 o 
   1  -9  14      257.40       93.29     96.65 o 
   2  -9  14     5255.98     5034.06    304.89 o 
   3  -9  14       82.61       89.50    103.41 o 
   4  -9  14     3936.49     3859.40    271.39 o 
   5  -9  14       25.30      -67.88     85.33 o 
   6  -9  14     1782.90     1380.62    178.58 o 
 -11  -8  14       64.83      438.02    439.21 o 
 -10  -8  14     1329.61     1911.28    424.78 o 
  -9  -8  14       70.46      -94.21    249.44 o 
  -8  -8  14       28.86       99.53    178.63 o 
  -7  -8  14      101.71       21.91     44.70 o 
  -6  -8  14     7315.90     7702.89    512.77 o 
  -5  -8  14      754.07      605.61    141.19 o 
  -4  -8  14     7256.31     6075.74    868.40 o 
  -3  -8  14     2265.03     2006.93    192.93 o 
  -2  -8  14    24028.53    25605.57   3097.81 o 
  -1  -8  14     2990.00     3001.00    196.60 o 
   0  -8  14     5074.82     5045.66    501.93 o 
   1  -8  14      617.48      662.43    164.35 o 
   2  -8  14     4921.93     4990.95    477.69 o 
   3  -8  14      113.91      327.20    112.90 o 
   4  -8  14      383.19      426.32    107.39 o 
   5  -8  14       51.22      124.56     81.76 o
[truncated: 104,602 more chars]
